# Supplementary material for: Anticancer drug sensitivity prediction in cell lines from baseline gene expression through recursive feature selection
Source: BMC Cancer. 2015 Jun 30;15:489. doi: 10.1186/s12885-015-1492-6 (PMC4485860; doi:10.1186/s12885-015-1492-6)
Supplement: Additional file 2: — Relevant information of CCLE drugs. In this study, we analyzed 22 drugs in CCLE, here we listed the relevant information of these drugs including model results and selected features that derive from different data sets (EXP vs EXP + CPV + SNP). Also, feature selection was conducted by F-score and random forest, then selected features were used to build SVM model (Relevant information can be seen here). [file 12885_2015_1492_MOESM2_ESM.xlsx]

## Sheet: exp
Compound	Source	Mechanism of action	Target(s)	Class	Organization	Cost	Gamma	Accuracy	Selected features	Feature number	Training size	Sensitive	Resistant	Removed
17-AAG	CCLE	Heat Shock Protein 90 (hsp90) Inhibitor	HSP90	Other	Bristol-Myers Squibb	1	0.5	0.786364	TYMS, USP46, RNF125, GPR143, KLF6, IFI30, NQO1, AADAC	8	220	113	107	277
AEW541	CCLE	IGF-1R Inhibitor	IGF-1R	Kinase inhibitor	Novartis	1	0.5	0.758621	BCKDHA, CDON, LAMC1, HBB, SOAT1, HSD17B11, TBC1D8B	7	203	91	112	292
AZD0530	CCLE&CGP	Src and Abl inhibitor	Src, Abl/BcrAbl, EGFR	Kinase inhibitor	AstraZeneca	1	0.5	0.763033	ITGB6, KIAA1324, CSTF2T, S100A13, MMP13, THBS2, GSTT1, NIPAL2, DPP4, KRT14, ZSCAN18	11	211	99	112	286
AZD6244	CCLE&CGP	MEK1 and MEK2 Inhibitor	MEK	Kinase inhibitor	AstraZeneca	10	0.5	0.85446	SPRY2, FAM127B, GDF15, CAST, DAB2, CLEC11A, PRRG1, EDN1, CCL20, AXL, PPAP2C, ITGA4	12	213	98	115	283
Erlotinib	CCLE&CGP	EGFR Inhibitor	EGFR	Kinase inhibitor	Genentech	1	0.5	0.866667	CYP1A1, RGS13, RASSF2, TMEM158, SERPINB5, KLF11	6	165	76	89	330
Irinotecan	CCLE	DNA Topoisomerase I Inhibitor	Topoisomerase I	Cytotoxic	GlaxoSmithKline	10	0.5	0.917293	ORC1, PRSS1, NAA15, SEMA5A, COPZ2, LMNA, ARHGAP29, IL7R, CYB5R2	9	133	63	70	181
LBW242	CCLE	Inhibitor of Apoptosis Proteins (IAP) Inhibitor	IAP	Other targeted therapies	Novartis	1	0.5	0.693548	TRAF3IP2, DDX43, FAM59A, NFE2L3, SOX4, INHBB	6	124	65	59	373
Lapatinib	CCLE&CGP	EGFR and HER2 Inhibitor	EGFR,HER2	Kinase inhibitor	GlaxoSmithKline	1	0.5	0.797688	DEPTOR, FAM216A, COL6A3, CFD, TPST2, NFE2L3, HERC5	7	173	84	89	324
Nutlin-3	CCLE	MDM2 Inhibitor	MDM2	Other targeted therapies	Roche	10	0.5	0.731183	USP47, DDB2, FADS3, CLK4, ZMAT3, PCP4, IQCA1, CYP4B1, TM4SF1	9	186	84	102	313
PD-0325901	CCLE&CGP	MEK1 and MEK2 Inhibitor	MEK	Kinase inhibitor	Pfizer	1	0.5	0.857798	SLC34A2, DUSP6, LYN, HMMR, COTL1, LGR5, SCEL	7	218	101	117	278
PD-0332991	CCLE&CGP	CDK4/6 Inhibitor	CDK4/6	Kinase inhibitor	Pfizer	1	0.5	0.783439	COL18A1, PTHLH, KLHL3, TES, IGF2BP3, PCOLCE, FN1, NFE2L3	8	157	68	89	269
PF2341066	CCLE&CGP	c-MET and ALK Inhibitor	c-MET	Anaplastic lymphoma kinase	Pfizer	1	0.5	0.834483	RSF1, NRXN3, GLRX2, HGF	4	145	64	81	355
PHA-665752	CCLE&CGP	c-MET Inhibitor	c-MET	Kinase inhibitor	Pfizer	10	1	0.752809	ARHGAP5, GPM6A, GMFG	3	178	80	98	319
PLX4720	CCLE&CGP	Raf kinase B Inhibitor	RAF	Kinase inhibitor	Plexxikon	10	0.5	0.865979	CPM, SPON2, BCHE, UPK1B, LAMP3, CXCL1, PDZK-1IP1	7	97	62	35	396
Paclitaxel	CCLE&CGP	Microtubule-Stabilizing Agents	β-Tubulin	Cytotoxic	Bristol-Myers Squibb	10	0.5	0.835498	TAF5, ABCB1, ELOVL6, SHANK2, P4HA2, NOS3, BAG2, CSTA, CDCP1, MORC4, TWIST1	11	231	117	114	266
Panobinostat	CCLE	Histone Deacetylase (HDAC) Inhibitor	HDAC	Other targeted therapies	Novartis	1	0.5	0.901961	MYOF, LYPD1, AEBP1, LPGAT1, GPC1, EFNA2, CFB, PLAC1, PAPSS2, TMX1, LEPREL2, SLC16A7, KIF20A, ASPHD1	14	204	98	106	288
RAF265	CCLE	Raf kinase B and KDR Inhibitor	Raf kinase B, KDR	Kinase inhibitor	Novartis	1	0.5	0.797928	TMX1, LEPREL2, CFB, KIF20A, SLC16A7, ASPHD1	6	193	92	101	261
Sorafenib	CCLE&CGP	Multi-kinase inhibitor	Flt3, C-KIT, PDGFRbeta, RET, Raf kinase B, Raf kinase C, VEGFR-1, KDR, FLT4	Kinase inhibitor	Bayer	10	0.5	0.775758	CSNK1E, METTL21B, VPS45, ITM2C, ATP8A1, PIR, PDGFRA, SERPINB3, PTGS2	9	165	68	97	329
TAE684	CCLE	ALK Inhibitor	ALK	Kinase inhibitor	Novartis	1	0.5	0.816754	PKI55, CAV2, PTPN13, CLDN6, AASS, HSD17B11, SULF1, KAZN	8	191	85	106	308
TKI258	CCLE	Multi-kinase inhibitor	EGFR, FGFR1, PDGFRbeta, VEGFR-1, KDR	Kinase inhibitor	Novartis	10	0.5	0.761658	ADNP2, SMPX, LDLRAP1, LPCAT1, ODC1, PECAM1, GLT8D2, HBEGF, GLRX, PGBD5, LAMA5, RHOBTB2, PPAP2C	13	193	92	101	306
Topotecan	CCLE	DNA Topoisomerase I Inhibitor	Topoisomerase I	Cytotoxic	GlaxoSmithKline	1	0.5	0.882629	SQSTM1, MAGED2, THG1L, RAPGEFL1, KLK6	5	213	105	108	283
ZD-6474	CCLE	RET, EGFR inhibitor	ABL, EGFR, FLT3, KIT, RET, VEGFRs	Kinase inhibitor		10	0.5	0.715026	PLA2G4C, KIAA1467, P2RY2, SNX2, S100A13, EPHA4, NFE2L3, CDA	8	193	88	105	296
Note:	selected features derive from gene expression dataset

## Sheet: exp+cpv+snp
Compound	Source	Cost	Gamma	Accuracy	Feature number	Selected features	Training size	Sensitive	Resistant	Removed
17-AAG	CCLE	1	0.5	0.8382	6	USP46 ,ZFP30, KIAA0101, LOC201651, NQO1, LYPD1	204	106	98	277
AEW541	CCLE	10	0.5	0.7566	10	KCNJ3, ALS2CR8, C9orf46, FCER1G, RHD, FOXL2, SUDS3, MOK, HMGA2, ADAM6	189	85	104	292
AZD0530	CCLE&CGP	1	0.5	0.7704	10	BTC, IQCA1, DPP4, FAM117A, FAT4, KRT14, BCL2L11, MCTP1, TP53, FLRT3	196	90	106	286
AZD6244	CCLE&CGP	1	0.5	0.8744	9	SPRY2, GPR176, OSBPL3, CD302, IRX1, CD24, GIMAP2, PPAP2C, LOC100289026	199	92	107	283
Erlotinib	CCLE&CGP	10	0.5	0.8816	7	CYP2J2, SLC16A14, RASSF2, EGFR, FAM110B, MMP1, EGR1	152	68	84	330
Irinotecan	CCLE	1	0.5	0.9426	6	S100A11, SLFN11, ERP27, TUBA1A, NUPR1, WWTR1	122	57	65	181
LBW242	CCLE	1	0.5	0.7217	4	LOC100506090, TMTC2, IL32, ZNF542	115	61	54	373
Lapatinib	CCLE&CGP	10	0.5	0.8344	11	PRSS16, PRSS1, CORO2A, C16orf62, IL2RG, HCP5, DSC2, GPNMB, ADAMTS12, IRF7, MOK	157	76	81	324
Nutlin-3	CCLE	1	1	0.733	4	LOC100289026, SLC9A3R1, TSPAN4, B4GALT6	176	80	96	313
PD-0325901	CCLE&CGP	10	0.5	0.8878	14	SPRY2, PLP1, MLLT11, MAML3, TMEM55A, ZC3HAV1L, OAS1, GFPT2, MYH10, LY75, IGFBP5, S100A4, LGR5, LYZ	205	97	108	278
PD-0332991	CCLE&CGP	1	0.5	0.8322	8	PARPBP, CNN3, GXYLT2, LYN, MAB21L1, NFE2L3, COL18A1, AIM2	143	62	81	269
PF2341066	CCLE&CGP	10	0.5	0.7914	5	RSF1, DMBT1, MGC70870, CA9, TPD52L1	139	61	78	355
PHA-665752	CCLE&CGP	1	0.5	0.764	5	LOC285835, INHBB, PYGL, FOSL2, GJB6	161	72	89	319
PLX4720	CCLE&CGP	10	0.5	0.9222	8	LONRF3, MAB21L1, SPANXC, CD24, LYZ, WDR66, TMC5, BST2	90	56	34	396
Paclitaxel	CCLE&CGP	1	0.5	0.8169	10	TAF5, ABCB1, ELOVL6, C1orf226, ZNF567, IFI30, RUNDC3B, MORC4, MMP7, KBTBD11	213	108	105	266
Panobinostat	CCLE	1	0.5	0.9267	7	MYOF, POC1B, DCXR, LRRC16A, AEBP1, PMP22, GPR27	191	93	98	288
RAF265	CCLE	1	0.5	0.7472	6	C20orf197, CEP41, ORC1, GSTM1, HCG4P6, GNB4	178	83	95	261
Sorafenib	CCLE&CGP	10	0.5	0.7697	10	GAMT, ADAM6, ABAT, GNG4, NTN4, DPP10, FZD6, KIAA0226L, EPCAM, ALDH2	152	63	89	329
TAE684	CCLE	10	0.5	0.8171	11	ARID3A, SUDS3, ERO1LB, RHEBL1, HSD17B11, ARMCX6, OSBPL3, ZFPM2, PKI55, AASS, SLITRK6	175	78	97	308
TKI258	CCLE	1	0.5	0.8023	7	RASD1, SDCCAG8, BID, KRT80, GBA3, HEY2, SLIT2	177	80	97	306
Topotecan	CCLE	10	0.5	0.802	12	SLFN11, ABI3BP, THRB, DNER, HCLS1, PPM1E, ZNF711, TRIB2, C6orf192, FSCN1, JAG1, TUBA1A	197	95	102	283
ZD-6474	CCLE	1	0.5	0.7753	8	KIAA1467, PRUNE2, HSP90B1, CEP41, SDR42E1, DYNLT3, NFE2L3, CRISPLD1	178	81	97	296
Note:	selected features derive from gene expression, copy number and snp datasets

## Sheet: F.score Feature Selection
Compound	Source	Cost	Gamma	Accuracy	Selected features	Feature number	Training size	Sensitive	Resistant	Removed
17-AAG	CCLE	100	1	0.6091	IKZF1, RPS4Y1, CD37, RAB25, GRHL2, DDX3Y, EIF1AY, UCHL1	8	220	113	107	277
AEW541	CCLE	1	1	0.6502	RPS4Y1, IKZF1, RAB25, MZB1, DDX3Y, EIF1AY	6	203	91	112	292
AZD0530	CCLE&CGP	1	1	0.6209	IKZF1, RPS4Y1, RAB25, GRHL2, PTPRCAP, DDX3Y	6	211	99	112	286
AZD6244	CCLE&CGP	1	0.5	0.7089	IKZF1, RPS4Y1, TYR, RAB25, S100B, DDX3Y, CD37, EPCAM, PLP1, EIF1AY, GRHL2, MLANA, UCHL1, GJA1, SFN, GSPT2, TSPYL5, LDOC1	18	213	98	115	283
Erlotinib	CCLE&CGP	0.1	0.5	0.7333	RPS4Y1, RAB25, CD37, GRHL2, IKZF1, ESRP1, DDX3Y, CDH1	8	165	76	89	330
Irinotecan	CCLE	100	4	0.8196	IKZF1, PTPRCAP, RPS4Y1, MLANA, MAGEA4	5	133	63	70	181
LBW242	CCLE	1	1	0.6048	RPS4Y1, GRHL2, EIF1AY, GSPT2, DDX3Y, NLRP2, STAP1, ERBB3, GPR87	9	124	65	59	373
Lapatinib	CCLE&CGP	10	0.5	0.7688	RAB25, RPS4Y1, DDX3Y, GRHL2, EPCAM, CD37, HCLS1, NLRP2, MAGEA4, CLDN7, EIF1AY	11	173	84	89	324
Nutlin-3	CCLE	10	1	0.6505	IKZF1, RPS4Y1, GRHL2, CD37	4	186	84	102	313
PD-0325901	CCLE&CGP	1	1	0.7339	IKZF1, RPS4Y1, TYR, RAB25, GRHL2, CD37, CLDN7, UCHL1, MLANA, EPCAM, TNFRSF17	11	218	101	117	278
PD-0332991	CCLE&CGP	1	0.5	0.7707	IKZF1, RPS4Y1, GRHL2, HCLS1, CD37, PTPRCAP, GSPT2, RAB25, SASH3, EPCAM	10	157	68	89	269
PF2341066	CCLE&CGP	1	0.5	0.7448	RPS4Y1, IKZF1, HCLS1, PTPRCAP, ARHGAP15, PTPRC, RAB25, NLRP2, DSP	9	145	64	81	355
PHA-665752	CCLE&CGP	10	0.5	0.6573	IKZF1, RPS4Y1, RAB25, DDX3Y, EIF1AY, PTPRC	6	178	80	98	319
PLX4720	CCLE&CGP	10	0.5	0.7835	IKZF1, PLP1, S100B, RPS4Y1, MZB1, PTPRCAP, PTPRC, TYR, PLS3, EPCAM, SFN, DDX3Y, RAB25, CD37	14	97	62	35	396
Paclitaxel	CCLE&CGP	0.1	0.5	0.7273	IKZF1, RPS4Y1, HCLS1, MAGEA4	4	231	117	114	266
Panobinostat	CCLE	10	0.5	0.7794	IKZF1, RPS4Y1, PTPRCAP, EIF1AY, HCLS1, DDX3Y, UCHL1, PTPN7, CD37, MAGEA4, RAB25, GRHL2, GSPT2, SFN, GJA1, LDOC1, ESRP1, EPCAM	18	204	98	106	288
RAF265	CCLE	1	0.5	0.6736	IKZF1, RPS4Y1, PTPRCAP, RAB25, GRHL2, UCHL1, HCLS1, GJA1, EIF1AY	9	193	92	101	261
Sorafenib	CCLE&CGP	1	0.5	0.7273	IKZF1, RPS4Y1, LMO2, PTPRC, RAB25, GRHL2, UCHL1, PTPRCAP, TNFRSF17, TSPAN6, HSPA1A, ARMCX1, EIF1AY	13	165	68	97	329
TAE684	CCLE	1	0.5	0.6806	IKZF1, HCLS1, PTPRC, RPS4Y1, NLRP2, TNFRSF17, PTPRCAP, EPCAM, RAB25	9	191	85	106	308
TKI258	CCLE	1	0.5	0.6218	IKZF1, PTPRC, RPS4Y1, HCLS1, RAB25, PTPRCAP, EIF1AY, EPCAM, DDX3Y	9	193	92	101	306
Topotecan	CCLE	0.1	1	0.7136	IKZF1, RPS4Y1, PTPRC, DDX3Y	4	213	105	108	283
ZD-6474	CCLE	10	0.5	0.6321	RPS4Y1, IKZF1, RAB25, GRHL2, EPCAM, MAGEA4, ESRP1	7	193	88	105	296
Note:	1. Selected features derive from gene expression dataset
	2. Feature selection method: F.score

## Sheet: Random Forest Feature Selection
Compound	Source	Cost	Gamma	Accuracy	Selected features	Feature number	Training size	Sensitive	Resistant	Removed
17-AAG	CCLE	1	2	0.6818	NQO1, GFRA1, GLCE, DAB1	4	220	113	107	277
AEW541	CCLE	1	0.5	0.734	ZBTB39, C16orf5, ERP29, SRPK2, PIM2, IL13RA1, DENND5A, RSL24D1, IQGAP2, ERN1	10	203	91	112	292
AZD0530	CCLE&CGP	1	0.5	0.6825	TRIM23, ARHGEF6, VAPA, BRF2, KIAA0753	5	211	99	112	286
AZD6244	CCLE&CGP	1	0.5	0.8169	LYZ, SPRY2, PYCARD, GPR35, DUSP6, RNF125, SNTB1, FUT4, LRAT, ELOVL1, HSD17B11, MRPL44	12	213	98	115	283
Erlotinib	CCLE&CGP	1	0.5	0.8182	GJB3, DSG2, ADAP1, CDH3, GRHL2, EVPL, ITGB6, ABCA12, SPINT2, IRF6, TMPRSS4	11	165	76	89	330
Irinotecan	CCLE	1	0.5	0.8722	PPIC, ARHGAP19, CNTRL, VAMP3, SQSTM1, PCYOX1, GPRC5A, FAM114A1	8	133	63	70	181
LBW242	CCLE	10	0.5	0.6694	ID4, IFITM1, GCH1, C8orf4, CHD5, KCNN2, BMP6, MYH6, BRCC3	9	124	65	59	373
Lapatinib	CCLE&CGP	1	1	0.7977	IRF6, PRSS22, EPN3, CDS1, OVOL2, LSR, SYNGR2, GRHL2	8	173	84	89	324
Nutlin-3	CCLE	1	0.5	0.672	DOCK10, STAT5A, ADRBK2, SERPINB10, PIK3CD, GEMIN4, PIK3R2, PAWR, PCDH9, GPR65, ADAM22	11	186	84	102	313
PD-0325901	CCLE&CGP	10	0.5	0.8532	LYZ, SPRY2, DUSP6, ETV4, PYCARD, KLF3, GPR35, SH3TC2, HSD17B11, UQCRC1, MGST2	11	218	101	117	278
PD-0332991	CCLE&CGP	1	0.5	0.8344	PPIC, CTCF, RSL24D1, AMOTL2	4	157	68	89	269
PF2341066	CCLE&CGP	10	0.5	0.7862	KIF5C, RSF1, MSL2, MMP17, INHBB, SELPLG, FAN1, CGGBP1, VEGFC	9	145	64	81	355
PHA-665752	CCLE&CGP	1	0.5	0.6854	HPR, INADL, C4orf29, GPBP1L1, PFN2	5	178	80	98	319
PLX4720	CCLE&CGP	1	0.5	0.7732	PAWR, AP1S2, EZR, SH2B3, PFKFB4	5	97	62	35	396
Paclitaxel	CCLE&CGP	1	0.5	0.8268	TAF5, SNRPA, NEUROD1, MCM2, OTUB1, OIP5, NME7, CD63, RPL4, HCLS1, ABCB1, MRPS27, PTTG1IP	13	231	117	114	266
Panobinostat	CCLE	1	0.5	0.8824	CYR61, S100A2, MYOF, S100A10, ANXA2, PARVA, PRSS23, TNFRSF12A, EPHA2, ANXA2P2, ARSJ, TSPAN6, ISOC1, ICAM2, PTK2B, PTPN7	16	204	98	106	288
RAF265	CCLE	10	0.5	0.7357	SYT17, LASP1, PIKFYVE, CGGBP1, SH2B3, ABLIM1, ZBTB7C, ZNF8, TMC6, TFF1	10	193	92	101	261
Sorafenib	CCLE&CGP	1	0.5	0.7455	FRAT1, INTS3, KITLG, IL8	4	165	68	97	329
TAE684	CCLE	1	2	0.7487	G6PD, ARID3A, NRF1, PPP1R12A, MSL2	5	191	85	106	308
TKI258	CCLE	1	0.5	0.7357	REV1, BLMH, LAPTM5, HSPA1A, CDKL1, ADNP2, SAR1B	7	193	92	101	306
Topotecan	CCLE	0.1	0.5	0.8263	TAF5, CNTRL, AGPAT5, ARHGAP19, THG1L	5	213	105	108	283
ZD-6474	CCLE	10	2	0.6995	ENPP1, CTSH, FHL3, CAMK2G	4	193	88	105	296
Note:	1. Selected features derive from gene expression dataset
	2. Feature selection method: Random Forest
