# Supplementary material for: Anticancer drug sensitivity prediction in cell lines from baseline gene expression through recursive feature selection
Source: BMC Cancer. 2015 Jun 30;15:489. doi: 10.1186/s12885-015-1492-6 (PMC4485860; doi:10.1186/s12885-015-1492-6)
Supplement: Additional file 4: — Results of p.values returned from t.test and Fisher’s exact test. To further emphasize the fact that drug response can be predicted from genomic features, all cell lines in CCLE dataset were clustered based on their baseline gene expression. Then t.test and Fisher’s exact test are used to examine whether there are significant differences between these clusters in terms of copy number variant and mutation status, respectively. Results indicate that differences do exist between different categories of cpv and snp data sets. [file 12885_2015_1492_MOESM4_ESM.xlsx]

## Sheet: cpv_p.value
Genes	C1	C2	C3	C4
"WASH7P"	0.437	0.979	0.606	0.132		Note: 1. C1 represents p-value by t test (C1 vs C2+C3+C4) for each gene
"FAM138F"	0.437	0.979	0.606	0.132		2. C2 represents p-value by t test (C2 vs C1+C3+C4) for each gene
"OR4F5"	0.437	0.979	0.606	0.132		3. C3 represents p-value by t test (C3 vs C1+C2+C4) for each gene
"LOC100132287"	0.0456	0.696	0.851	0.295		4. C4 represents p-value by t test (C4 vs C1+C2+C3) for each gene
"OR4F29"	0.0456	0.696	0.851	0.295
"LOC100133331"	0.124	0.0906	0.458	0.883
"NCRNA00115"	0.118	0.21	0.449	0.465
"LOC643837"	0.127	0.228	0.449	0.463
"FAM41C"	0.127	0.228	0.449	0.463
"FLJ39609"	0.0986	0.178	0.443	0.484
"SAMD11"	0.0986	0.178	0.443	0.484
"NOC2L"	0.0986	0.178	0.443	0.484
"KLHL17"	0.362	0.427	0.43	0.526
"PLEKHN1"	0.362	0.427	0.43	0.526
"C1orf170"	0.439	0.52	0.438	0.499
"HES4"	0.439	0.52	0.438	0.499
"ISG15"	0.439	0.52	0.438	0.499
"AGRN"	0.127	0.229	0.448	0.466
"C1orf159"	0.247	0.379	0.445	0.476
"MIR200B"	0.247	0.379	0.445	0.476
"MIR200A"	0.247	0.379	0.445	0.476
"MIR429"	0.247	0.379	0.445	0.476
"TTLL10"	0.283	0.427	0.449	0.464
"TNFRSF18"	0.283	0.427	0.449	0.464
"TNFRSF4"	0.316	0.456	0.448	0.467
"SDF4"	0.316	0.456	0.448	0.467
"B3GALT6"	0.316	0.456	0.448	0.467
"FAM132A"	0.316	0.456	0.448	0.467
"UBE2J2"	0.314	0.453	0.448	0.468
"LOC100128842"	0.314	0.453	0.448	0.468
"SCNN1D"	0.314	0.453	0.448	0.468
"ACAP3"	0.314	0.453	0.448	0.468
"PUSL1"	0.314	0.453	0.448	0.468
"CPSF3L"	0.314	0.453	0.448	0.468
"GLTPD1"	0.314	0.453	0.448	0.468
"TAS1R3"	0.314	0.453	0.448	0.468
"DVL1"	0.314	0.453	0.448	0.468
"MXRA8"	0.314	0.453	0.448	0.468
"AURKAIP1"	0.314	0.453	0.448	0.468
"CCNL2"	0.314	0.453	0.448	0.468
"LOC148413"	0.314	0.453	0.448	0.468
"MRPL20"	0.314	0.453	0.448	0.468
"LOC441869"	0.258	0.378	0.44	0.492
"TMEM88B"	0.258	0.378	0.44	0.492
"VWA1"	0.258	0.378	0.44	0.492
"ATAD3C"	0.258	0.378	0.44	0.492
"ATAD3B"	0.258	0.378	0.44	0.492
"ATAD3A"	0.319	0.463	0.45	0.462
"C1orf70"	0.319	0.463	0.45	0.462
"SSU72"	0.319	0.463	0.45	0.462
"MIB2"	0.319	0.463	0.45	0.462
"MMP23B"	0.119	0.18	0.414	0.586
"CDK11B"	0.119	0.18	0.414	0.586
"SLC35E2"	0.0494	0.0752	0.385	0.719
"MMP23A"	0.119	0.18	0.414	0.586
"CDK11A"	0.119	0.18	0.414	0.586
"NADK"	0.116	0.164	0.383	0.712
"GNB1"	0.116	0.164	0.383	0.712
"CALML6"	0.146	0.216	0.414	0.584
"TMEM52"	0.146	0.216	0.414	0.584
"KIAA1751"	0.145	0.215	0.414	0.585
"GABRD"	0.145	0.215	0.414	0.585
"PRKCZ"	0.106	0.159	0.403	0.63
"C1orf86"	0.22	0.323	0.432	0.519
"SKI"	0.22	0.323	0.432	0.519
"MORN1"	0.532	0.552	0.424	0.546
"LOC100129534"	0.22	0.323	0.432	0.519
"RER1"	0.529	0.549	0.424	0.547
"PEX10"	0.529	0.549	0.424	0.547
"PLCH2"	0.487	0.5	0.42	0.563
"PANK4"	0.394	0.393	0.409	0.607
"HES5"	0.123	0.193	0.417	0.575
"LOC115110"	0.123	0.193	0.417	0.575
"TNFRSF14"	0.123	0.193	0.417	0.575
"C1orf93"	0.123	0.193	0.417	0.575
"MMEL1"	0.136	0.177	0.4	0.647
"ACTRT2"	0.0886	0.115	0.388	0.701
"FLJ42875"	0.0886	0.115	0.388	0.701
"PRDM16"	0.0712	0.0919	0.383	0.729
"ARHGEF16"	0.0797	0.109	0.382	0.734
"MEGF6"	0.0797	0.109	0.382	0.734
"MIR551A"	0.0778	0.107	0.382	0.737
"TPRG1L"	0.0778	0.107	0.382	0.737
"WDR8"	0.0778	0.107	0.382	0.737
"TP73"	0.0778	0.107	0.382	0.737
"KIAA0495"	0.0804	0.112	0.387	0.711
"CCDC27"	0.058	0.0816	0.38	0.75
"LOC388588"	0.058	0.0816	0.38	0.75
"LRRC47"	0.058	0.0816	0.38	0.75
"KIAA0562"	0.058	0.0816	0.38	0.75
"DFFB"	0.058	0.0816	0.38	0.75
"C1orf174"	0.058	0.0816	0.38	0.75
"LOC100133612"	0.058	0.0816	0.38	0.75
"LOC284661"	0.0415	0.0612	0.375	0.776
"AJAP1"	0.0999	0.0637	0.289	0.738
"NPHP4"	0.0103	0.0122	0.367	0.818
"KCNAB2"	0.0161	0.025	0.358	0.871
"CHD5"	0.0238	0.0365	0.366	0.829
"RPL22"	0.0238	0.0365	0.366	0.829
"RNF207"	0.0238	0.0365	0.366	0.829
"ICMT"	0.0238	0.0365	0.366	0.829
"HES3"	0.0238	0.0365	0.366	0.829
"GPR153"	0.0238	0.0365	0.366	0.829
"ACOT7"	0.0238	0.0365	0.366	0.829
"HES2"	0.0238	0.0365	0.366	0.829
"ESPN"	0.0238	0.0365	0.366	0.829
"TNFRSF25"	0.0238	0.0365	0.366	0.829
"PLEKHG5"	0.0238	0.0365	0.366	0.829
"NOL9"	0.0238	0.0365	0.366	0.829
"TAS1R1"	0.0238	0.0365	0.366	0.829
"ZBTB48"	0.0238	0.0365	0.366	0.829
"KLHL21"	0.0238	0.0365	0.366	0.829
"PHF13"	0.0247	0.0362	0.367	0.845
"THAP3"	0.0247	0.0362	0.367	0.845
"DNAJC11"	0.0247	0.0362	0.367	0.845
"CAMTA1"	0.0107	0.0176	0.373	0.805
"VAMP3"	0.0299	0.041	0.37	0.827
"PER3"	0.0299	0.041	0.37	0.827
"UTS2"	0.0301	0.0413	0.37	0.827
"TNFRSF9"	0.0301	0.0413	0.37	0.827
"PARK7"	0.0301	0.0413	0.37	0.827
"ERRFI1"	0.0301	0.0413	0.37	0.827
"SLC45A1"	0.0626	0.0797	0.348	0.763
"RERE"	0.0538	0.0561	0.319	0.898
"ENO1"	0.0578	0.0741	0.347	0.772
"CA6"	0.0777	0.0992	0.354	0.732
"SLC2A7"	0.085	0.109	0.359	0.706
"SLC2A5"	0.062	0.0798	0.35	0.753
"GPR157"	0.0334	0.0435	0.34	0.817
"MIR34A"	0.0334	0.0435	0.34	0.817
"H6PD"	0.0173	0.0192	0.337	0.83
"SPSB1"	0.0189	0.0215	0.337	0.83
"SLC25A33"	0.101	0.128	0.383	0.724
"TMEM201"	0.0938	0.123	0.383	0.722
"PIK3CD"	0.0938	0.123	0.383	0.722
"C1orf200"	0.0938	0.123	0.383	0.722
"CLSTN1"	0.0938	0.123	0.383	0.722
"CTNNBIP1"	0.246	0.311	0.412	0.591
"LZIC"	0.337	0.418	0.422	0.551
"NMNAT1"	0.337	0.418	0.422	0.551
"RBP7"	0.337	0.418	0.422	0.551
"UBE4B"	0.337	0.418	0.422	0.551
"KIF1B"	0.532	0.489	0.489	0.822
"PGD"	0.379	0.442	0.44	0.575
"APITD1"	0.379	0.442	0.44	0.575
"CORT"	0.379	0.442	0.44	0.575
"DFFA"	0.379	0.442	0.44	0.575
"PEX14"	0.366	0.436	0.439	0.566
"CASZ1"	0.522	0.614	0.455	0.511
"C1orf127"	0.522	0.614	0.455	0.511
"TARDBP"	0.522	0.614	0.455	0.511
"MASP2"	0.522	0.614	0.455	0.511
"SRM"	0.522	0.614	0.455	0.511
"EXOSC10"	0.522	0.614	0.455	0.511
"MTOR"	0.522	0.614	0.455	0.511
"ANGPTL7"	0.522	0.614	0.455	0.511
"UBIAD1"	0.522	0.614	0.455	0.511
"PTCHD2"	0.522	0.614	0.455	0.511
"FBXO2"	0.522	0.614	0.455	0.511
"FBXO44"	0.522	0.614	0.455	0.511
"FBXO6"	0.522	0.614	0.455	0.511
"MAD2L2"	0.522	0.614	0.455	0.511
"C1orf187"	0.522	0.614	0.455	0.511
"AGTRAP"	0.522	0.614	0.455	0.511
"MTHFR"	0.522	0.614	0.455	0.511
"CLCN6"	0.522	0.614	0.455	0.511
"NPPA"	0.522	0.614	0.455	0.511
"NPPB"	0.522	0.614	0.455	0.511
"KIAA2013"	0.522	0.614	0.455	0.511
"PLOD1"	0.522	0.614	0.455	0.511
"MFN2"	0.392	0.468	0.444	0.55
"MIIP"	0.392	0.468	0.444	0.55
"TNFRSF8"	0.452	0.54	0.45	0.528
"TNFRSF1B"	0.369	0.448	0.443	0.551
"VPS13D"	0.273	0.335	0.433	0.592
"SNORA59B"	0.309	0.38	0.439	0.569
"DHRS3"	0.259	0.322	0.433	0.59
"AADACL4"	0.259	0.322	0.433	0.59
"AADACL3"	0.259	0.322	0.433	0.59
"C1orf158"	0.259	0.322	0.433	0.59
"PRAMEF12"	0.203	0.254	0.426	0.619
"PRAMEF1"	0.1	0.0763	0.354	0.992
"PRAMEF11"	0.173	0.141	0.368	0.903
"LOC649330"	0.523	0.491	0.341	0.458
"HNRNPCL1"	0.523	0.491	0.341	0.458
"PRAMEF2"	0.558	0.523	0.343	0.452
"PRAMEF4"	0.141	0.516	0.414	0.289
"PRAMEF10"	0.141	0.516	0.414	0.289
"PRAMEF8"	0.141	0.516	0.414	0.289
"PRAMEF6"	0.141	0.516	0.414	0.289
"PRAMEF22"	0.141	0.516	0.414	0.289
"LOC440563"	0.141	0.516	0.414	0.289
"PRAMEF3"	0.405	0.349	0.308	0.615
"PRAMEF5"	0.405	0.349	0.308	0.615
"PRAMEF9"	0.0812	0.0853	0.405	0.778
"PRAMEF13"	0.095	0.104	0.4	0.805
"PRAMEF14"	0.095	0.104	0.4	0.805
"PRAMEF18"	0.24	0.259	0.424	0.692
"PRAMEF16"	0.24	0.259	0.424	0.692
"PRAMEF20"	0.24	0.259	0.424	0.692
"PRAMEF17"	0.202	0.22	0.42	0.711
"PDPN"	0.267	0.287	0.426	0.683
"PRDM2"	0.267	0.287	0.426	0.683
"KAZ"	0.475	0.518	0.449	0.589
"C1orf126"	0.345	0.38	0.439	0.626
"TMEM51"	0.222	0.317	0.455	0.567
"FHAD1"	0.273	0.303	0.434	0.65
"EFHD2"	0.285	0.316	0.435	0.643
"CTRC"	0.285	0.316	0.435	0.643
"CELA2A"	0.285	0.316	0.435	0.643
"CELA2B"	0.285	0.316	0.435	0.643
"CASP9"	0.285	0.316	0.435	0.643
"DNAJC16"	0.285	0.316	0.435	0.643
"AGMAT"	0.285	0.316	0.435	0.643
"DDI2"	0.285	0.316	0.435	0.643
"RSC1A1"	0.285	0.316	0.435	0.643
"PLEKHM2"	0.285	0.316	0.435	0.643
"SLC25A34"	0.182	0.203	0.425	0.689
"TMEM82"	0.182	0.203	0.425	0.689
"FBLIM1"	0.182	0.203	0.425	0.689
"UQCRHL"	0.182	0.203	0.425	0.689
"FLJ37453"	0.139	0.15	0.428	0.675
"SPEN"	0.295	0.276	0.42	0.708
"ZBTB17"	0.293	0.273	0.42	0.709
"C1orf64"	0.46	0.438	0.433	0.655
"HSPB7"	0.157	0.112	0.334	0.871
"CLCNKA"	0.0991	0.0643	0.317	0.768
"CLCNKB"	0.1	0.0654	0.317	0.771
"FAM131C"	0.1	0.0654	0.317	0.771
"EPHA2"	0.376	0.393	0.438	0.631
"ARHGEF19"	0.376	0.393	0.438	0.631
"C1orf89"	0.376	0.393	0.438	0.631
"FBXO42"	0.258	0.269	0.428	0.674
"C1orf144"	0.258	0.269	0.428	0.674
"SPATA21"	0.239	0.25	0.426	0.683
"NECAP2"	0.239	0.25	0.426	0.683
"CROCCL2"	0.239	0.141	0.452	0.921
"NBPF1"	0.226	0.0455	7.82e-07	0.74
"CROCCL1"	0.215	0.0169	2.37e-07	0.388
"MST1P2"	0.332	0.0338	5.62e-07	0.423
"ESPNP"	0.505	0.476	0.179	0.161
"CROCC"	0.365	0.241	0.916	0.678
"MST1P9"	0.000861	0.00707	0.874	0.748
"MFAP2"	0.0906	0.0886	0.399	0.722
"ATP13A2"	0.199	0.211	0.42	0.621
"SDHB"	0.319	0.319	0.414	0.648
"PADI2"	0.319	0.319	0.414	0.648
"PADI1"	0.319	0.32	0.414	0.647
"PADI3"	0.391	0.392	0.419	0.627
"PADI4"	0.394	0.394	0.42	0.623
"PADI6"	0.394	0.394	0.42	0.623
"RCC2"	0.394	0.394	0.42	0.623
"ARHGEF10L"	0.505	0.504	0.427	0.59
"ACTL8"	0.409	0.409	0.421	0.616
"IGSF21"	0.405	0.405	0.421	0.617
"KLHDC7A"	0.398	0.399	0.42	0.619
"PAX7"	0.584	0.583	0.432	0.571
"TAS1R2"	0.538	0.537	0.429	0.582
"ALDH4A1"	0.538	0.537	0.429	0.582
"MIR1290"	0.538	0.537	0.429	0.582
"IFFO2"	0.538	0.537	0.429	0.582
"UBR4"	0.535	0.534	0.429	0.583
"KIAA0090"	0.535	0.534	0.429	0.583
"MRTO4"	0.422	0.422	0.42	0.619
"AKR7L"	0.422	0.422	0.42	0.619
"AKR7A3"	0.422	0.422	0.42	0.619
"AKR7A2"	0.325	0.325	0.408	0.673
"PQLC2"	0.325	0.325	0.408	0.673
"CAPZB"	0.325	0.325	0.408	0.673
"C1orf151"	0.629	0.628	0.434	0.561
"NBL1"	0.629	0.628	0.434	0.561
"HTR6"	0.526	0.525	0.428	0.585
"TMCO4"	0.526	0.525	0.428	0.585
"RNF186"	0.526	0.525	0.428	0.585
"OTUD3"	0.501	0.506	0.429	0.583
"PLA2G2E"	0.501	0.506	0.429	0.583
"PLA2G2A"	0.501	0.506	0.429	0.583
"PLA2G5"	0.501	0.506	0.429	0.583
"PLA2G2D"	0.502	0.507	0.429	0.583
"PLA2G2F"	0.258	0.26	0.41	0.669
"PLA2G2C"	0.258	0.26	0.41	0.669
"UBXN10"	0.258	0.26	0.41	0.669
"VWA5B1"	0.258	0.26	0.41	0.669
"CAMK2N1"	0.255	0.257	0.409	0.67
"MUL1"	0.255	0.257	0.409	0.67
"FAM43B"	0.255	0.257	0.409	0.67
"CDA"	0.255	0.257	0.409	0.67
"PINK1"	0.255	0.257	0.409	0.67
"DDOST"	0.255	0.257	0.409	0.67
"KIF17"	0.255	0.257	0.409	0.67
"SH2D5"	0.255	0.257	0.409	0.67
"HP1BP3"	0.255	0.257	0.409	0.67
"EIF4G3"	0.255	0.257	0.409	0.67
"MIR1256"	0.255	0.257	0.409	0.67
"ECE1"	0.369	0.372	0.42	0.622
"NBPF3"	0.175	0.226	0.433	0.567
"ALPL"	0.302	0.301	0.413	0.653
"RAP1GAP"	0.302	0.301	0.413	0.653
"USP48"	0.158	0.18	0.421	0.615
"LDLRAD2"	0.158	0.18	0.421	0.615
"HSPG2"	0.114	0.13	0.409	0.656
"CELA3B"	0.314	0.201	0.324	0.894
"CELA3A"	0.471	0.289	0.318	0.853
"HSPC157"	0.974	0.845	0.416	0.627
"CDC42"	0.159	0.239	0.439	0.531
"WNT4"	0.338	0.331	0.412	0.644
"ZBTB40"	0.336	0.328	0.412	0.645
"EPHA8"	0.336	0.328	0.412	0.645
"C1QA"	0.336	0.328	0.412	0.645
"C1QC"	0.336	0.328	0.412	0.645
"C1QB"	0.336	0.328	0.412	0.645
"EPHB2"	0.336	0.328	0.412	0.645
"KDM1A"	0.336	0.328	0.412	0.645
"LUZP1"	0.694	0.55	0.406	0.673
"HTR1D"	0.694	0.55	0.406	0.673
"HNRNPR"	0.352	0.341	0.412	0.647
"ZNF436"	0.352	0.341	0.412	0.647
"C1orf213"	0.352	0.341	0.412	0.647
"TCEA3"	0.352	0.341	0.412	0.647
"ASAP3"	0.352	0.341	0.412	0.647
"E2F2"	0.843	0.926	0.399	0.709
"ID3"	0.843	0.926	0.399	0.709
"MDS2"	0.786	0.752	0.403	0.884
"RPL11"	0.786	0.752	0.403	0.884
"TCEB3"	0.786	0.752	0.403	0.884
"C1orf128"	0.786	0.752	0.403	0.884
"LYPLA2"	0.434	0.246	0.416	0.932
"GALE"	0.434	0.246	0.416	0.932
"HMGCL"	0.434	0.246	0.416	0.932
"FUCA1"	0.434	0.246	0.416	0.932
"CNR2"	0.353	0.357	0.411	0.608
"PNRC2"	0.353	0.357	0.411	0.608
"SFRS13A"	0.353	0.357	0.411	0.608
"MYOM3"	0.353	0.357	0.411	0.608
"IL22RA1"	0.353	0.357	0.411	0.608
"IL28RA"	0.353	0.357	0.411	0.608
"LOC284632"	0.353	0.357	0.411	0.608
"GRHL3"	0.353	0.357	0.411	0.608
"C1orf201"	0.353	0.357	0.411	0.608
"NIPAL3"	0.353	0.357	0.411	0.608
"RCAN3"	0.353	0.357	0.411	0.608
"C1orf130"	0.353	0.357	0.411	0.608
"SRRM1"	0.353	0.357	0.411	0.608
"CLIC4"	0.353	0.357	0.411	0.608
"RUNX3"	0.353	0.357	0.411	0.608
"SYF2"	0.146	0.165	0.423	0.556
"C1orf63"	0.146	0.165	0.423	0.556
"RHD"	0.531	0.6	0.722	0.385
"TMEM50A"	0.0216	0.908	0.626	0.777
"RHCE"	0.0998	0.757	0.769	0.811
"TMEM57"	0.0998	0.757	0.769	0.811
"LDLRAP1"	0.0998	0.757	0.769	0.811
"MAN1C1"	0.0998	0.757	0.769	0.811
"SEPN1"	0.0998	0.757	0.769	0.811
"FAM54B"	0.0998	0.757	0.769	0.811
"LOC646471"	0.0998	0.757	0.769	0.811
"C1orf135"	0.0998	0.757	0.769	0.811
"PAQR7"	0.0998	0.757	0.769	0.811
"STMN1"	0.0998	0.757	0.769	0.811
"PAFAH2"	0.0998	0.757	0.769	0.811
"EXTL1"	0.0998	0.757	0.769	0.811
"SLC30A2"	0.0998	0.757	0.769	0.811
"TRIM63"	0.0998	0.757	0.769	0.811
"PDIK1L"	0.0998	0.757	0.769	0.811
"GRRP1"	0.0998	0.757	0.769	0.811
"ZNF593"	0.0998	0.757	0.769	0.811
"CNKSR1"	0.0998	0.757	0.769	0.811
"CATSPER4"	0.0998	0.757	0.769	0.811
"CCDC21"	0.0998	0.757	0.769	0.811
"SH3BGRL3"	0.0998	0.757	0.769	0.811
"UBXN11"	0.0998	0.757	0.769	0.811
"CD52"	0.0998	0.757	0.769	0.811
"AIM1L"	0.0782	0.688	0.772	0.837
"ZNF683"	0.0782	0.688	0.772	0.837
"LIN28A"	0.0782	0.688	0.772	0.837
"DHDDS"	0.0782	0.688	0.772	0.837
"HMGN2"	0.0782	0.688	0.772	0.837
"RPS6KA1"	0.078	0.687	0.773	0.837
"MIR1976"	0.078	0.687	0.773	0.837
"ARID1A"	0.078	0.687	0.773	0.837
"PIGV"	0.0478	0.555	0.779	0.893
"ZDHHC18"	0.0478	0.555	0.779	0.893
"SFN"	0.0478	0.555	0.779	0.893
"GPN2"	0.0478	0.555	0.779	0.893
"GPATCH3"	0.0478	0.555	0.779	0.893
"NR0B2"	0.0478	0.555	0.779	0.893
"NUDC"	0.0478	0.555	0.779	0.893
"C1orf172"	0.0478	0.555	0.779	0.893
"TRNP1"	0.0478	0.555	0.779	0.893
"FAM46B"	0.0478	0.555	0.779	0.893
"SLC9A1"	0.0528	0.569	0.779	0.896
"WDTC1"	0.0528	0.569	0.779	0.896
"TMEM222"	0.0528	0.569	0.779	0.896
"SYTL1"	0.0528	0.569	0.779	0.896
"MAP3K6"	0.0528	0.569	0.779	0.896
"FCN3"	0.0528	0.569	0.779	0.896
"CD164L2"	0.0528	0.569	0.779	0.896
"GPR3"	0.0528	0.569	0.779	0.896
"WASF2"	0.0528	0.569	0.779	0.896
"AHDC1"	0.0528	0.569	0.779	0.896
"FGR"	0.0528	0.569	0.779	0.896
"IFI6"	0.0528	0.569	0.779	0.896
"FAM76A"	0.0528	0.569	0.779	0.896
"STX12"	0.0905	0.713	0.772	0.837
"PPP1R8"	0.0905	0.713	0.772	0.837
"SCARNA1"	0.0905	0.713	0.772	0.837
"C1orf38"	0.0905	0.713	0.772	0.837
"RPA2"	0.0905	0.713	0.772	0.837
"SMPDL3B"	0.12	0.781	0.77	0.812
"XKR8"	0.12	0.781	0.77	0.812
"EYA3"	0.12	0.781	0.77	0.812
"LOC653566"	0.0938	0.722	0.772	0.833
"PTAFR"	0.0938	0.722	0.772	0.833
"DNAJC8"	0.0938	0.722	0.772	0.833
"ATPIF1"	0.12	0.782	0.77	0.812
"SESN2"	0.12	0.782	0.77	0.812
"MED18"	0.12	0.782	0.77	0.812
"PHACTR4"	0.0951	0.705	0.773	0.842
"SNHG3-RCC1"	0.125	0.788	0.769	0.81
"SNHG3"	0.125	0.788	0.769	0.81
"RCC1"	0.125	0.788	0.769	0.81
"TRNAU1AP"	0.125	0.788	0.769	0.81
"SNHG12"	0.0945	0.718	0.772	0.836
"SNORD99"	0.0945	0.718	0.772	0.836
"SNORA61"	0.0945	0.718	0.772	0.836
"SNORA44"	0.0945	0.718	0.772	0.836
"SNORA16A"	0.0945	0.718	0.772	0.836
"RAB42"	0.0945	0.718	0.772	0.836
"TAF12"	0.0945	0.718	0.772	0.836
"RNU11"	0.0945	0.718	0.772	0.836
"GMEB1"	0.0945	0.718	0.772	0.836
"YTHDF2"	0.0945	0.718	0.772	0.836
"OPRD1"	0.151	0.872	0.766	0.778
"EPB41"	0.151	0.872	0.766	0.778
"TMEM200B"	0.151	0.872	0.766	0.778
"SFRS4"	0.094	0.676	0.775	0.856
"MECR"	0.149	0.867	0.766	0.78
"PTPRU"	0.149	0.867	0.766	0.78
"MATN1"	0.401	0.92	0.753	0.923
"LAPTM5"	0.395	0.777	0.764	0.848
"SDC3"	0.377	0.844	0.754	0.69
"PUM1"	0.568	0.659	0.746	0.625
"SNORD103A"	0.471	0.742	0.749	0.655
"SNORD85"	0.471	0.742	0.749	0.655
"PRO0611"	0.471	0.742	0.749	0.655
"NKAIN1"	0.435	0.749	0.75	0.659
"SNRNP40"	0.542	0.67	0.746	0.63
"ZCCHC17"	0.542	0.67	0.746	0.63
"FABP3"	0.464	0.724	0.749	0.65
"SERINC2"	0.464	0.724	0.749	0.65
"LOC284551"	0.357	0.819	0.753	0.684
"TINAGL1"	0.357	0.819	0.753	0.684
"HCRTR1"	0.357	0.819	0.753	0.684
"PEF1"	0.357	0.819	0.753	0.684
"COL16A1"	0.238	0.996	0.761	0.744
"BAI2"	0.238	0.996	0.761	0.744
"SPOCD1"	0.238	0.996	0.761	0.744
"PTP4A2"	0.253	0.945	0.759	0.726
"KHDRBS1"	0.168	0.891	0.765	0.782
"TMEM39B"	0.258	0.938	0.758	0.724
"KPNA6"	0.258	0.938	0.758	0.724
"TXLNA"	0.258	0.938	0.758	0.724
"CCDC28B"	0.258	0.938	0.758	0.724
"IQCC"	0.258	0.938	0.758	0.724
"DCDC2B"	0.258	0.938	0.758	0.724
"C1orf91"	0.258	0.938	0.758	0.724
"EIF3I"	0.258	0.938	0.758	0.724
"MTMR9L"	0.258	0.938	0.758	0.724
"FAM167B"	0.258	0.938	0.758	0.724
"LCK"	0.313	0.873	0.756	0.702
"HDAC1"	0.313	0.873	0.756	0.702
"MARCKSL1"	0.657	0.64	0.759	0.733
"TSSK3"	0.657	0.64	0.759	0.733
"BSDC1"	0.657	0.64	0.759	0.733
"ZBTB8B"	0.529	0.724	0.762	0.753
"ZBTB8A"	0.888	0.484	0.751	0.662
"ZBTB8OS"	0.888	0.484	0.751	0.662
"RBBP4"	0.888	0.484	0.751	0.662
"SYNC"	0.888	0.484	0.751	0.662
"KIAA1522"	0.688	0.633	0.757	0.716
"YARS"	0.688	0.633	0.757	0.716
"S100PBP"	0.897	0.479	0.75	0.66
"FNDC5"	0.897	0.479	0.75	0.66
"HPCA"	0.897	0.479	0.75	0.66
"TMEM54"	0.897	0.479	0.75	0.66
"RNF19B"	0.897	0.479	0.75	0.66
"AK2"	0.897	0.479	0.75	0.66
"ADC"	0.897	0.479	0.75	0.66
"TRIM62"	0.897	0.479	0.75	0.66
"ZNF362"	0.878	0.367	0.744	0.609
"PHC2"	0.967	0.41	0.746	0.629
"ZSCAN20"	0.928	0.464	0.749	0.653
"CSMD2"	0.968	0.61	0.775	0.863
"HMGB4"	0.715	0.579	0.756	0.703
"C1orf94"	0.607	0.316	0.759	0.728
"MIR552"	0.856	0.445	0.723	0.65
"GJB5"	0.891	0.32	0.716	0.592
"GJB4"	0.891	0.32	0.716	0.592
"GJB3"	0.891	0.32	0.716	0.592
"GJA4"	0.86	0.328	0.736	0.585
"C1orf212"	0.86	0.328	0.736	0.585
"DLGAP3"	0.86	0.328	0.736	0.585
"ZMYM6"	0.703	0.512	0.732	0.559
"ZMYM1"	0.703	0.512	0.732	0.559
"SFPQ"	0.699	0.515	0.733	0.56
"ZMYM4"	0.699	0.515	0.733	0.56
"KIAA0319L"	0.699	0.515	0.733	0.56
"NCDN"	0.699	0.515	0.733	0.56
"PSMB2"	0.5	0.693	0.741	0.622
"TFAP2E"	0.5	0.693	0.741	0.622
"C1orf216"	0.68	0.528	0.733	0.564
"CLSPN"	0.68	0.528	0.733	0.564
"EIF2C4"	0.68	0.528	0.733	0.564
"EIF2C1"	0.68	0.528	0.733	0.564
"EIF2C3"	0.356	0.859	0.748	0.679
"TEKT2"	0.618	0.574	0.735	0.581
"ADPRHL2"	0.618	0.574	0.735	0.581
"COL8A2"	0.618	0.574	0.735	0.581
"TRAPPC3"	0.618	0.574	0.735	0.581
"MAP7D1"	0.482	0.7	0.741	0.625
"THRAP3"	0.482	0.7	0.741	0.625
"C1orf113"	0.482	0.7	0.741	0.625
"FAM176B"	0.482	0.7	0.741	0.625
"STK40"	0.482	0.7	0.741	0.625
"LSM10"	0.482	0.7	0.741	0.625
"OSCP1"	0.482	0.7	0.741	0.625
"MRPS15"	0.482	0.7	0.741	0.625
"CSF3R"	0.482	0.7	0.741	0.625
"GRIK3"	0.473	0.71	0.741	0.628
"ZC3H12A"	0.574	0.63	0.74	0.614
"MEAF6"	0.574	0.63	0.74	0.614
"SNIP1"	0.574	0.63	0.74	0.614
"DNALI1"	0.574	0.63	0.74	0.614
"GNL2"	0.663	0.56	0.736	0.589
"RSPO1"	0.663	0.56	0.736	0.589
"C1orf109"	0.826	0.447	0.731	0.546
"CDCA8"	0.826	0.447	0.731	0.546
"EPHA10"	0.727	0.512	0.734	0.571
"MANEAL"	0.843	0.773	0.622	0.472
"YRDC"	0.843	0.773	0.622	0.472
"C1orf122"	0.843	0.773	0.622	0.472
"MTF1"	0.97	0.907	0.612	0.498
"INPP5B"	0.97	0.907	0.612	0.498
"SF3A3"	0.775	0.462	0.724	0.558
"FHL3"	0.775	0.462	0.724	0.558
"UTP11L"	0.775	0.462	0.724	0.558
"POU3F1"	0.775	0.462	0.724	0.558
"RRAGC"	0.627	0.65	0.72	0.473
"MYCBP"	0.627	0.65	0.72	0.473
"GJA9"	0.627	0.65	0.72	0.473
"RHBDL2"	0.586	0.674	0.718	0.475
"AKIRIN1"	0.586	0.674	0.718	0.475
"NDUFS5"	0.586	0.674	0.718	0.475
"MACF1"	0.681	0.647	0.722	0.474
"KIAA0754"	0.921	0.408	0.739	0.53
"BMP8A"	0.976	0.359	0.735	0.507
"PPIEL"	0.834	0.626	0.73	0.85
"PABPC4"	0.834	0.626	0.73	0.85
"SNORA55"	0.834	0.626	0.73	0.85
"HEYL"	0.614	0.669	0.719	0.476
"NT5C1A"	0.614	0.669	0.719	0.476
"HPCAL4"	0.259	0.964	0.728	0.463
"PPIE"	0.542	0.705	0.717	0.478
"BMP8B"	0.565	0.743	0.719	0.489
"OXCT2"	0.565	0.743	0.719	0.489
"TRIT1"	0.565	0.743	0.719	0.489
"MYCL1"	0.565	0.743	0.719	0.489
"MFSD2A"	0.504	0.386	0.718	0.953
"CAP1"	0.472	0.477	0.717	0.814
"PPT1"	0.394	0.417	0.713	0.832
"RLF"	0.261	0.896	0.698	0.496
"TMCO2"	0.377	0.479	0.712	0.764
"ZMPSTE24"	0.453	0.542	0.716	0.748
"COL9A2"	0.453	0.542	0.716	0.748
"SMAP2"	0.726	0.499	0.716	0.944
"ZNF643"	0.472	0.384	0.719	0.93
"ZNF642"	0.396	0.645	0.714	0.662
"DEM1"	0.389	0.638	0.714	0.663
"ZNF684"	0.456	0.4	0.718	0.895
"RIMS3"	0.623	0.52	0.726	0.849
"LOC100130557"	0.607	0.248	0.726	0.616
"NFYC"	0.73	0.315	0.73	0.646
"MIR30E"	0.507	0.183	0.722	0.511
"MIR30C1"	0.507	0.183	0.722	0.511
"KCNQ4"	0.507	0.183	0.722	0.511
"CITED4"	0.606	0.224	0.726	0.538
"CTPS"	0.606	0.224	0.726	0.538
"SLFNL1"	0.606	0.224	0.726	0.538
"SCMH1"	0.582	0.677	0.717	0.48
"EDN2"	0.725	0.866	0.558	0.429
"HIVEP3"	0.772	0.568	0.0771	0.418
"GUCA2B"	0.821	0.902	0.5	0.482
"GUCA2A"	0.821	0.902	0.5	0.482
"FOXJ3"	0.713	0.777	0.491	0.51
"RIMKLA"	0.866	0.955	0.505	0.471
"ZMYND12"	0.866	0.955	0.505	0.471
"PPCS"	0.866	0.955	0.505	0.471
"CCDC30"	0.984	0.878	0.518	0.438
"PPIH"	0.984	0.878	0.518	0.438
"YBX1"	0.984	0.878	0.518	0.438
"CLDN19"	0.984	0.878	0.518	0.438
"LEPRE1"	0.984	0.878	0.518	0.438
"C1orf50"	0.984	0.878	0.518	0.438
"CCDC23"	0.984	0.878	0.518	0.438
"ERMAP"	0.984	0.878	0.518	0.438
"ZNF691"	0.984	0.878	0.518	0.438
"SLC2A1"	0.984	0.878	0.518	0.438
"FAM183A"	0.978	0.858	0.524	0.423
"EBNA1BP2"	0.978	0.858	0.524	0.423
"WDR65"	0.978	0.858	0.524	0.423
"TMEM125"	0.978	0.858	0.524	0.423
"C1orf210"	0.846	0.946	0.508	0.462
"TIE1"	0.709	0.86	0.546	0.377
"MPL"	0.709	0.86	0.546	0.377
"CDC20"	0.572	0.669	0.524	0.423
"ELOVL1"	0.572	0.669	0.524	0.423
"MED8"	0.572	0.669	0.524	0.423
"C1orf84"	0.572	0.669	0.524	0.423
"KIAA0467"	0.572	0.669	0.524	0.423
"HYI"	0.534	0.614	0.518	0.438
"PTPRF"	0.583	0.684	0.526	0.418
"KDM4A"	0.583	0.684	0.526	0.418
"ST3GAL3"	0.695	0.844	0.546	0.377
"ARTN"	0.869	0.98	0.513	0.45
"IPO13"	0.869	0.98	0.513	0.45
"DPH2"	0.858	0.968	0.512	0.452
"ATP6V0B"	0.858	0.968	0.512	0.452
"B4GALT2"	0.858	0.968	0.512	0.452
"SLC6A9"	0.858	0.968	0.512	0.452
"CCDC24"	0.858	0.968	0.512	0.452
"KLF17"	0.858	0.968	0.512	0.452
"DMAP1"	0.867	0.979	0.513	0.45
"ERI3"	0.866	0.978	0.513	0.45
"RNF220"	0.762	0.855	0.503	0.475
"TMEM53"	0.764	0.857	0.503	0.475
"C1orf228"	0.634	0.699	0.49	0.512
"KIF2C"	0.87	0.982	0.513	0.449
"RPS8"	0.87	0.982	0.513	0.449
"SNORD55"	0.87	0.982	0.513	0.449
"SNORD46"	0.87	0.982	0.513	0.449
"SNORD38A"	0.87	0.982	0.513	0.449
"SNORD38B"	0.87	0.982	0.513	0.449
"BEST4"	0.87	0.982	0.513	0.449
"PLK3"	0.87	0.982	0.513	0.449
"TCTEX1D4"	0.87	0.982	0.513	0.449
"BTBD19"	0.87	0.982	0.513	0.449
"PTCH2"	0.87	0.982	0.513	0.449
"EIF2B3"	0.766	0.859	0.503	0.475
"HECTD3"	0.766	0.859	0.503	0.475
"UROD"	0.766	0.859	0.503	0.475
"ZSWIM5"	0.686	0.762	0.495	0.498
"LOC400752"	0.76	0.852	0.503	0.475
"HPDL"	0.76	0.852	0.503	0.475
"MUTYH"	0.76	0.852	0.503	0.475
"TOE1"	0.76	0.852	0.503	0.475
"TESK2"	0.76	0.852	0.503	0.475
"CCDC163P"	0.755	0.846	0.502	0.477
"MMACHC"	0.755	0.846	0.502	0.477
"PRDX1"	0.755	0.846	0.502	0.477
"AKR1A1"	0.755	0.846	0.502	0.477
"NASP"	0.755	0.846	0.502	0.477
"CCDC17"	0.755	0.846	0.502	0.477
"GPBP1L1"	0.755	0.846	0.502	0.477
"RPS15AP10"	0.755	0.846	0.502	0.477
"TMEM69"	0.755	0.846	0.502	0.477
"IPP"	0.39	0.526	0.528	0.413
"MAST2"	0.258	0.342	0.511	0.454
"PIK3R3"	0.376	0.524	0.533	0.402
"TSPAN1"	0.444	0.629	0.546	0.376
"POMGNT1"	0.444	0.629	0.546	0.376
"C1orf190"	0.444	0.629	0.546	0.376
"RAD54L"	0.444	0.629	0.546	0.376
"LRRC41"	0.444	0.629	0.546	0.376
"UQCRH"	0.444	0.629	0.546	0.376
"NSUN4"	0.444	0.629	0.546	0.376
"FAAH"	0.444	0.629	0.546	0.376
"DMBX1"	0.301	0.418	0.525	0.42
"KNCN"	0.301	0.418	0.525	0.42
"MKNK1"	0.301	0.418	0.525	0.42
"MOBKL2C"	0.301	0.418	0.525	0.42
"ATPAF1"	0.301	0.418	0.525	0.42
"KIAA0494"	0.301	0.418	0.525	0.42
"C1orf223"	0.301	0.418	0.525	0.42
"CYP4B1"	0.275	0.375	0.519	0.435
"CYP4Z2P"	0.275	0.375	0.519	0.435
"CYP4A11"	0.642	0.743	0.502	0.477
"CYP4X1"	0.642	0.743	0.502	0.477
"CYP4Z1"	0.734	0.857	0.511	0.453
"CYP4A22"	0.734	0.857	0.511	0.453
"PDZK1IP1"	0.556	0.679	0.518	0.437
"TAL1"	0.556	0.679	0.518	0.437
"STIL"	0.556	0.679	0.518	0.437
"CMPK1"	0.491	0.59	0.509	0.459
"FOXE3"	0.491	0.59	0.509	0.459
"MGC12982"	0.491	0.59	0.509	0.459
"FOXD2"	0.491	0.59	0.509	0.459
"SKINTL"	0.442	0.464	0.5	0.505
"SLC5A9"	0.446	0.468	0.5	0.506
"SPATA6"	0.358	0.353	0.485	0.557
"AGBL4"	0.0382	0.0265	0.351	0.793
"BEND5"	0.441	0.46	0.499	0.508
"ELAVL4"	0.323	0.315	0.475	0.591
"DMRTA2"	0.324	0.314	0.476	0.588
"FAF1"	0.351	0.349	0.495	0.523
"CDKN2C"	0.477	0.522	0.527	0.43
"C1orf185"	0.766	0.84	0.514	0.463
"RNF11"	0.842	0.932	0.521	0.443
"TTC39A"	0.842	0.932	0.521	0.443
"EPS15"	0.842	0.932	0.521	0.443
"OSBPL9"	0.707	0.764	0.507	0.485
"NRD1"	0.552	0.618	0.513	0.467
"MIR761"	0.707	0.764	0.507	0.485
"RAB3B"	0.552	0.618	0.513	0.467
"TXNDC12"	0.552	0.618	0.513	0.467
"KTI12"	0.552	0.618	0.513	0.467
"BTF3L4"	0.552	0.618	0.513	0.467
"ZFYVE9"	0.824	0.908	0.519	0.45
"CC2D1B"	0.759	0.829	0.512	0.468
"ORC1L"	0.759	0.829	0.512	0.468
"PRPF38A"	0.759	0.829	0.512	0.468
"ZCCHC11"	0.759	0.829	0.512	0.468
"GPX7"	0.759	0.829	0.512	0.468
"FAM159A"	0.759	0.829	0.512	0.468
"C1orf163"	0.759	0.829	0.512	0.468
"ZYG11B"	0.628	0.669	0.498	0.513
"ZYG11A"	0.63	0.671	0.499	0.509
"ECHDC2"	0.63	0.671	0.499	0.509
"SCP2"	0.544	0.567	0.49	0.538
"PODN"	0.645	0.689	0.501	0.502
"SLC1A7"	0.728	0.79	0.509	0.478
"CPT2"	0.769	0.822	0.507	0.482
"C1orf123"	0.769	0.822	0.507	0.482
"MAGOH"	0.769	0.822	0.507	0.482
"LRP8"	0.769	0.822	0.507	0.482
"FLJ40434"	0.792	0.85	0.51	0.475
"DMRTB1"	0.69	0.726	0.5	0.505
"GLIS1"	0.638	0.689	0.501	0.501
"TMEM48"	0.694	0.757	0.508	0.48
"YIPF1"	0.776	0.857	0.516	0.458
"DIO1"	0.699	0.763	0.509	0.479
"HSPB11"	0.699	0.763	0.509	0.479
"LRRC42"	0.716	0.753	0.51	0.52
"LDLRAD1"	0.756	0.787	0.511	0.518
"TMEM59"	0.756	0.787	0.511	0.518
"C1orf83"	0.848	0.899	0.52	0.491
"CDCP2"	0.764	0.797	0.512	0.516
"CYB5RL"	0.764	0.797	0.512	0.516
"MRPL37"	0.764	0.797	0.512	0.516
"SSBP3"	0.764	0.797	0.512	0.516
"ACOT11"	0.779	0.752	0.513	0.626
"FAM151A"	0.764	0.797	0.512	0.516
"C1orf175"	0.628	0.724	0.505	0.651
"TTC4"	0.628	0.724	0.505	0.651
"PARS2"	0.793	0.76	0.512	0.63
"TTC22"	0.687	0.637	0.501	0.665
"C1orf177"	0.791	0.758	0.512	0.63
"DHCR24"	0.929	0.936	0.53	0.574
"TMEM61"	0.788	0.764	0.514	0.622
"BSND"	0.788	0.764	0.514	0.622
"PCSK9"	0.795	0.772	0.515	0.62
"USP24"	0.795	0.772	0.515	0.62
"PPAP2B"	0.659	0.626	0.518	0.646
"PRKAA2"	0.659	0.626	0.518	0.646
"C1orf168"	0.659	0.626	0.518	0.646
"C8A"	0.654	0.621	0.518	0.648
"C8B"	0.654	0.621	0.518	0.648
"DAB1"	0.984	0.892	0.5	0.711
"OMA1"	0.823	0.912	0.517	0.653
"TACSTD2"	0.824	0.792	0.526	0.62
"MYSM1"	0.913	0.874	0.535	0.622
"JUN"	0.891	0.892	0.555	0.561
"LOC729467"	0.901	0.904	0.554	0.565
"FGGY"	0.84	0.832	0.561	0.546
"HOOK1"	0.813	0.799	0.563	0.539
"CYP2J2"	0.813	0.799	0.563	0.539
"C1orf87"	0.731	0.701	0.573	0.514
"NFIA"	0.986	0.961	0.542	0.601
"TM2D1"	0.76	0.699	0.583	0.489
"INADL"	0.928	0.868	0.644	0.368
"L1TD1"	0.744	0.719	0.582	0.54
"KANK4"	0.802	0.765	0.584	0.536
"USP1"	0.805	0.769	0.584	0.537
"DOCK7"	0.805	0.769	0.584	0.537
"ANGPTL3"	0.805	0.769	0.584	0.537
"ATG4C"	0.805	0.769	0.584	0.537
"FOXD3"	0.971	0.964	0.559	0.603
"ALG6"	0.971	0.964	0.559	0.603
"ITGB3BP"	0.971	0.964	0.559	0.603
"EFCAB7"	0.971	0.964	0.559	0.603
"DLEU2L"	0.971	0.964	0.559	0.603
"PGM1"	0.949	0.94	0.567	0.579
"ROR1"	0.985	0.981	0.56	0.599
"UBE2U"	0.916	0.898	0.553	0.62
"CACHD1"	0.912	0.89	0.552	0.621
"RAVER2"	0.912	0.89	0.552	0.621
"JAK1"	0.85	0.721	0.449	0.441
"MIR101-1"	0.921	0.909	0.554	0.61
"AK3L1"	0.846	0.819	0.546	0.632
"DNAJC6"	0.698	0.646	0.531	0.683
"LEPROT"	0.629	0.567	0.523	0.709
"LEPR"	0.669	0.635	0.534	0.67
"PDE4B"	0.469	0.45	0.539	0.656
"SGIP1"	0.44	0.413	0.534	0.672
"TCTEX1D1"	0.44	0.413	0.534	0.672
"INSL5"	0.44	0.413	0.534	0.672
"WDR78"	0.392	0.368	0.539	0.654
"MIER1"	0.392	0.368	0.539	0.654
"SLC35D1"	0.392	0.368	0.539	0.654
"C1orf141"	0.392	0.368	0.539	0.654
"IL23R"	0.392	0.368	0.539	0.654
"IL12RB2"	0.392	0.368	0.539	0.654
"SERBP1"	0.295	0.304	0.557	0.601
"GADD45A"	0.416	0.41	0.55	0.621
"GNG12"	0.416	0.41	0.55	0.621
"DIRAS3"	0.416	0.41	0.55	0.621
"WLS"	0.421	0.418	0.551	0.618
"MIR1262"	0.426	0.424	0.552	0.615
"RPE65"	0.388	0.369	0.541	0.647
"DEPDC1"	0.388	0.369	0.541	0.647
"LRRC7"	0.826	0.703	0.512	0.78
"PIN1L"	0.4	0.366	0.546	0.658
"LRRC40"	0.907	0.813	0.526	0.728
"SFRS11"	0.408	0.373	0.546	0.658
"ANKRD13C"	0.408	0.373	0.546	0.658
"HHLA3"	0.408	0.373	0.546	0.658
"CTH"	0.356	0.309	0.535	0.696
"PTGER3"	0.486	0.219	0.53	0.673
"ZRANB2"	0.486	0.219	0.53	0.673
"MIR186"	0.486	0.219	0.53	0.673
"NEGR1"	0.564	0.475	0.516	0.764
"LRRIQ3"	0.827	0.915	0.565	0.621
"FPGT"	0.985	0.897	0.551	0.674
"TNNI3K"	0.985	0.897	0.551	0.674
"C1orf173"	0.985	0.897	0.551	0.674
"CRYZ"	0.985	0.897	0.551	0.674
"TYW3"	0.985	0.897	0.551	0.674
"LHX8"	0.852	0.717	0.537	0.728
"SLC44A5"	0.965	0.92	0.553	0.825
"ACADM"	0.818	0.752	0.536	0.683
"RABGGTB"	0.974	0.928	0.551	0.635
"SNORD45C"	0.974	0.928	0.551	0.635
"SNORD45A"	0.974	0.928	0.551	0.635
"SNORD45B"	0.974	0.928	0.551	0.635
"MSH4"	0.994	0.952	0.55	0.637
"ASB17"	0.994	0.952	0.55	0.637
"ST6GALNAC3"	1	0.945	0.55	0.639
"ST6GALNAC5"	0.991	0.935	0.549	0.642
"PIGK"	0.991	0.935	0.549	0.642
"AK5"	0.935	0.979	0.556	0.62
"ZZZ3"	0.925	0.864	0.542	0.664
"USP33"	0.925	0.864	0.542	0.664
"FAM73A"	0.922	0.861	0.542	0.665
"NEXN"	0.945	0.99	0.555	0.623
"FUBP1"	0.945	0.99	0.555	0.623
"DNAJB4"	0.945	0.99	0.555	0.623
"GIPC2"	0.945	0.99	0.555	0.623
"MGC27382"	0.989	0.932	0.549	0.643
"PTGFR"	0.989	0.932	0.549	0.643
"IFI44L"	0.989	0.932	0.549	0.643
"IFI44"	0.989	0.932	0.549	0.643
"ELTD1"	0.904	0.838	0.54	0.669
"LPHN2"	0.832	0.884	0.558	0.614
"TTLL7"	0.751	0.755	0.581	0.553
"PRKACB"	0.75	0.751	0.581	0.554
"SAMD13"	0.75	0.751	0.581	0.554
"UOX"	0.75	0.751	0.581	0.554
"DNASE2B"	0.75	0.751	0.581	0.554
"RPF1"	0.75	0.751	0.581	0.554
"GNG5"	0.75	0.751	0.581	0.554
"SPATA1"	0.75	0.751	0.581	0.554
"CTBS"	0.75	0.751	0.581	0.554
"C1orf180"	0.75	0.751	0.581	0.554
"SSX2IP"	0.75	0.751	0.581	0.554
"LPAR3"	0.75	0.751	0.581	0.554
"MCOLN2"	0.75	0.751	0.581	0.554
"MCOLN3"	0.75	0.751	0.581	0.554
"WDR63"	0.755	0.757	0.58	0.555
"SYDE2"	0.893	0.92	0.566	0.597
"C1orf52"	0.893	0.92	0.566	0.597
"BCL10"	0.822	0.837	0.573	0.575
"DDAH1"	0.566	0.428	0.668	0.37
"CYR61"	0.96	0.98	0.565	0.6
"ZNHIT6"	0.96	0.98	0.565	0.6
"COL24A1"	0.96	0.98	0.565	0.6
"ODF2L"	0.976	0.989	0.563	0.589
"CLCA2"	0.976	0.989	0.563	0.589
"CLCA1"	0.976	0.989	0.563	0.589
"CLCA4"	0.925	0.931	0.568	0.574
"CLCA3P"	0.925	0.931	0.568	0.574
"SH3GLB1"	0.944	0.945	0.569	0.573
"SEP15"	0.813	0.792	0.582	0.535
"HS2ST1"	0.875	0.864	0.576	0.553
"LOC339524"	0.575	0.523	0.611	0.466
"LMO4"	0.586	0.535	0.609	0.469
"PKN2"	0.714	0.695	0.591	0.515
"GTF2B"	0.714	0.695	0.591	0.515
"CCBL2"	0.714	0.695	0.591	0.515
"RBMXL1"	0.714	0.695	0.591	0.515
"GBP3"	0.702	0.681	0.592	0.511
"GBP1"	0.646	0.632	0.59	0.502
"GBP2"	0.646	0.632	0.59	0.502
"GBP7"	0.597	0.576	0.596	0.487
"GBP4"	0.597	0.576	0.596	0.487
"GBP5"	0.537	0.511	0.605	0.466
"GBP6"	0.537	0.511	0.605	0.466
"LOC400759"	0.537	0.511	0.605	0.466
"LRRC8B"	0.585	0.514	0.623	0.456
"LRRC8C"	0.585	0.514	0.623	0.456
"LRRC8D"	0.466	0.387	0.643	0.419
"GEMIN8P4"	0.466	0.387	0.643	0.419
"ZNF326"	0.466	0.387	0.643	0.419
"BARHL2"	0.249	0.251	0.625	0.458
"ZNF644"	0.244	0.245	0.627	0.455
"HFM1"	0.244	0.245	0.627	0.455
"CDC7"	0.244	0.245	0.626	0.456
"HSP90B3P"	0.242	0.242	0.627	0.454
"TGFBR3"	0.338	0.354	0.606	0.498
"BRDT"	0.241	0.239	0.623	0.461
"EPHX4"	0.253	0.248	0.624	0.459
"BTBD8"	0.253	0.248	0.624	0.459
"KIAA1107"	0.253	0.248	0.624	0.459
"C1orf146"	0.253	0.248	0.624	0.459
"GLMN"	0.253	0.248	0.624	0.459
"RPAP2"	0.253	0.248	0.624	0.459
"GFI1"	0.174	0.159	0.645	0.42
"EVI5"	0.25	0.245	0.625	0.458
"RPL5"	0.25	0.245	0.625	0.458
"FAM69A"	0.25	0.245	0.625	0.458
"SNORD21"	0.25	0.245	0.625	0.458
"SNORA66"	0.25	0.245	0.625	0.458
"MTF2"	0.314	0.111	0.607	0.146
"TMED5"	0.314	0.111	0.607	0.146
"CCDC18"	0.314	0.111	0.607	0.146
"DR1"	0.314	0.111	0.607	0.146
"FNBP1L"	0.314	0.111	0.607	0.146
"BCAR3"	0.25	0.0909	0.61	0.136
"MIR760"	0.107	0.0476	0.603	0.141
"DNTTIP2"	0.107	0.0476	0.603	0.141
"GCLM"	0.107	0.0476	0.603	0.141
"ABCA4"	0.205	0.0987	0.577	0.16
"ARHGAP29"	0.135	0.0611	0.592	0.148
"ABCD3"	0.135	0.0611	0.592	0.148
"F3"	0.135	0.0611	0.592	0.148
"SLC44A3"	0.147	0.0638	0.598	0.144
"CNN3"	0.147	0.0638	0.598	0.144
"ALG14"	0.147	0.0638	0.598	0.144
"TMEM56"	0.147	0.0638	0.598	0.144
"RWDD3"	0.147	0.0638	0.598	0.144
"PTBP2"	0.221	0.0999	0.583	0.155
"DPYD"	0.061	0.0325	0.528	0.209
"MIR137"	0.11	0.0537	0.574	0.162
"SNX7"	0.258	0.129	0.561	0.173
"LPPR5"	0.258	0.129	0.561	0.173
"LPPR4"	0.198	0.304	0.569	0.524
"PALMD"	0.198	0.304	0.569	0.524
"FRRS1"	0.198	0.304	0.569	0.524
"AGL"	0.206	0.316	0.567	0.529
"SLC35A3"	0.206	0.316	0.567	0.529
"HIAT1"	0.206	0.316	0.567	0.529
"SASS6"	0.206	0.316	0.567	0.529
"CCDC76"	0.257	0.388	0.558	0.554
"LRRC39"	0.257	0.388	0.558	0.554
"DBT"	0.257	0.388	0.558	0.554
"RTCD1"	0.257	0.388	0.558	0.554
"MIR553"	0.257	0.388	0.558	0.554
"CDC14A"	0.257	0.388	0.558	0.554
"GPR88"	0.257	0.388	0.558	0.554
"VCAM1"	0.257	0.388	0.558	0.554
"EXTL2"	0.266	0.399	0.557	0.558
"SLC30A7"	0.266	0.399	0.557	0.558
"DPH5"	0.266	0.399	0.557	0.558
"S1PR1"	0.278	0.416	0.555	0.563
"OLFM3"	0.287	0.427	0.554	0.567
"COL11A1"	0.195	0.294	0.573	0.513
"RNPC3"	0.137	0.214	0.585	0.483
"AMY2B"	0.157	0.171	0.539	0.284
"LOC648740"	0.109	0.113	0.551	0.261
"AMY2A"	0.94	0.777	0.242	0.647
"AMY1A"	0.749	0.558	0.0377	0.168
"PRMT6"	0.401	0.565	0.593	0.628
"NTNG1"	0.408	0.57	0.592	0.626
"VAV3"	0.417	0.578	0.592	0.625
"SLC25A24"	0.492	0.656	0.586	0.644
"NBPF4"	0.529	0.64	0.591	0.572
"NBPF6"	0.727	0.852	0.616	0.859
"FAM102B"	0.415	0.579	0.596	0.632
"C1orf59"	0.248	0.368	0.618	0.565
"PRPF38B"	0.248	0.368	0.618	0.565
"FNDC7"	0.248	0.368	0.618	0.565
"STXBP3"	0.248	0.368	0.618	0.565
"AKNAD1"	0.374	0.519	0.604	0.606
"GPSM2"	0.265	0.382	0.618	0.564
"CLCC1"	0.376	0.521	0.604	0.607
"WDR47"	0.236	0.354	0.617	0.569
"TAF13"	0.239	0.336	0.628	0.571
"TMEM167B"	0.239	0.336	0.628	0.571
"SCARNA2"	0.239	0.336	0.628	0.571
"C1orf194"	0.239	0.336	0.628	0.571
"KIAA1324"	0.239	0.336	0.628	0.571
"SARS"	0.21	0.294	0.637	0.549
"CELSR2"	0.21	0.294	0.637	0.549
"PSRC1"	0.21	0.294	0.637	0.549
"MYBPHL"	0.21	0.294	0.637	0.549
"SORT1"	0.17	0.18	0.606	0.634
"PSMA5"	0.197	0.281	0.636	0.552
"SYPL2"	0.197	0.281	0.636	0.552
"ATXN7L2"	0.197	0.281	0.636	0.552
"CYB561D1"	0.197	0.281	0.636	0.552
"AMIGO1"	0.197	0.281	0.636	0.552
"GPR61"	0.197	0.281	0.636	0.552
"GNAI3"	0.197	0.281	0.636	0.552
"MIR197"	0.197	0.281	0.636	0.552
"GNAT2"	0.197	0.281	0.636	0.552
"AMPD2"	0.314	0.434	0.615	0.608
"GSTM4"	0.645	0.786	0.584	0.702
"GSTM2"	0.851	0.764	0.0012	0.409
"GSTM1"	0.883	0.319	0.855	0.0033
"GSTM5"	0.307	0.336	0.594	0.442
"GSTM3"	0.307	0.336	0.594	0.442
"EPS8L3"	0.307	0.336	0.594	0.442
"CSF1"	0.308	0.337	0.594	0.443
"AHCYL1"	0.277	0.302	0.601	0.427
"FAM40A"	0.277	0.302	0.601	0.427
"ALX3"	0.277	0.302	0.601	0.427
"UBL4B"	0.277	0.302	0.601	0.427
"SLC6A17"	0.322	0.352	0.592	0.446
"KCNC4"	0.549	0.6	0.561	0.519
"RBM15"	0.549	0.6	0.561	0.519
"SLC16A4"	0.549	0.6	0.561	0.519
"HBXIP"	0.549	0.6	0.561	0.519
"PROK1"	0.388	0.424	0.58	0.472
"CYMP"	0.388	0.424	0.58	0.472
"KCNA10"	0.396	0.43	0.58	0.472
"KCNA2"	0.406	0.441	0.579	0.475
"KCNA3"	0.506	0.551	0.566	0.506
"CD53"	0.688	0.604	0.527	0.409
"C1orf103"	0.688	0.604	0.527	0.409
"DRAM2"	0.688	0.604	0.527	0.409
"CEPT1"	0.688	0.604	0.527	0.409
"DENND2D"	0.618	0.539	0.534	0.395
"CHI3L2"	0.618	0.539	0.534	0.395
"LOC149620"	0.674	0.725	0.464	0.582
"CHIA"	0.332	0.491	0.5	0.479
"C1orf88"	0.573	0.522	0.528	0.407
"OVGP1"	0.522	0.49	0.527	0.409
"WDR77"	0.581	0.548	0.521	0.423
"ATP5F1"	0.59	0.557	0.52	0.425
"C1orf162"	0.59	0.557	0.52	0.425
"ADORA3"	0.59	0.557	0.52	0.425
"RAP1A"	0.59	0.557	0.52	0.425
"C1orf183"	0.59	0.557	0.52	0.425
"DDX20"	0.59	0.557	0.52	0.425
"KCND3"	0.572	0.565	0.522	0.454
"CTTNBP2NL"	0.264	0.324	0.564	0.474
"WNT2B"	0.261	0.32	0.565	0.473
"ST7L"	0.225	0.276	0.573	0.453
"CAPZA1"	0.225	0.276	0.573	0.453
"MOV10"	0.28	0.342	0.564	0.475
"RHOC"	0.28	0.342	0.564	0.475
"PPM1J"	0.28	0.342	0.564	0.475
"FAM19A3"	0.28	0.342	0.564	0.475
"SLC16A1"	0.304	0.37	0.56	0.485
"AFARP1"	0.304	0.37	0.56	0.485
"LRIG2"	0.259	0.315	0.569	0.464
"MAGI3"	0.247	0.302	0.57	0.461
"PHTF1"	0.28	0.341	0.564	0.474
"RSBN1"	0.28	0.341	0.564	0.474
"PTPN22"	0.28	0.341	0.564	0.474
"BCL2L15"	0.28	0.341	0.564	0.474
"AP4B1"	0.28	0.341	0.564	0.474
"DCLRE1B"	0.28	0.341	0.564	0.474
"HIPK1"	0.28	0.341	0.564	0.474
"OLFML3"	0.28	0.341	0.564	0.474
"SYT6"	0.329	0.409	0.558	0.498
"TRIM33"	0.329	0.409	0.558	0.498
"DENND2C"	0.329	0.409	0.558	0.498
"BCAS2"	0.329	0.409	0.558	0.498
"AMPD1"	0.329	0.409	0.558	0.498
"NRAS"	0.266	0.335	0.566	0.476
"CSDE1"	0.266	0.335	0.566	0.476
"SIKE1"	0.266	0.335	0.566	0.476
"SYCP1"	0.266	0.335	0.566	0.476
"TSHB"	0.266	0.335	0.566	0.476
"TSPAN2"	0.266	0.335	0.566	0.476
"NGF"	0.266	0.335	0.566	0.476
"VANGL1"	0.225	0.285	0.574	0.458
"CASQ2"	0.225	0.285	0.574	0.458
"NHLH2"	0.238	0.295	0.575	0.457
"SLC22A15"	0.238	0.295	0.575	0.457
"C1orf161"	0.238	0.295	0.575	0.457
"ATP1A1"	0.238	0.295	0.575	0.457
"C1orf203"	0.238	0.295	0.575	0.457
"CD58"	0.238	0.295	0.575	0.457
"IGSF3"	0.238	0.295	0.575	0.457
"MIR320B1"	0.257	0.319	0.571	0.465
"CD2"	0.257	0.319	0.571	0.465
"PTGFRN"	0.245	0.304	0.573	0.46
"CD101"	0.187	0.233	0.585	0.434
"TTF2"	0.223	0.278	0.577	0.452
"MIR942"	0.223	0.278	0.577	0.452
"TRIM45"	0.223	0.278	0.577	0.452
"VTCN1"	0.223	0.278	0.577	0.452
"MAN1A2"	0.223	0.278	0.577	0.452
"FAM46C"	0.189	0.236	0.583	0.437
"GDAP2"	0.189	0.236	0.583	0.437
"WDR3"	0.19	0.237	0.583	0.437
"SPAG17"	0.19	0.237	0.583	0.437
"TBX15"	0.182	0.228	0.585	0.433
"WARS2"	0.203	0.254	0.581	0.442
"HAO2"	0.235	0.293	0.573	0.459
"HSD3B2"	0.235	0.293	0.573	0.459
"HSD3B1"	0.162	0.203	0.589	0.424
"ZNF697"	0.178	0.208	0.595	0.412
"PHGDH"	0.467	0.4	0.606	0.39
"HMGCS2"	0.467	0.4	0.606	0.39
"REG4"	0.368	0.305	0.621	0.363
"NBPF7"	0.368	0.305	0.621	0.363
"ADAM30"	0.174	0.184	0.613	0.377
"NOTCH2"	0.987	0.664	0.671	0.288
"FAM72B"	0.825	0.878	0.643	0.46
"HIST2H2BA"	0.885	0.954	0.636	0.492
"FCGR1B"	0.885	0.954	0.636	0.492
"LOC647121"	0.724	0.877	0.59	0.436
"LOC100286793"	0.124	0.128	0.705	0.441
"PPIAL4G"	0.124	0.128	0.705	0.441
"FAM72D"	0.124	0.128	0.705	0.441
"NBPF9"	0.65	0.624	0.927	0.809
"NBPF10"	0.925	0.988	0.847	0.98
"LOC728875"	0.719	0.939	0.679	0.803
"C1orf152"	0.5	0.547	0.755	0.612
"PDE4DIP"	0.799	0.855	0.967	0.889
"SEC22B"	0.412	0.613	0.961	0.399
"NOTCH2NL"	0.414	0.523	0.894	0.703
"HFE2"	0.884	0.946	0.949	0.893
"TXNIP"	0.884	0.946	0.949	0.893
"POLR3GL"	0.968	0.944	0.93	0.829
"ANKRD34A"	0.968	0.944	0.93	0.829
"LIX1L"	0.968	0.944	0.93	0.829
"RBM8A"	0.968	0.944	0.93	0.829
"GNRHR2"	0.968	0.944	0.93	0.829
"PEX11B"	0.968	0.944	0.93	0.829
"ITGA10"	0.968	0.944	0.93	0.829
"ANKRD35"	0.968	0.944	0.93	0.829
"PIAS3"	0.968	0.944	0.93	0.829
"NUDT17"	0.968	0.944	0.93	0.829
"POLR3C"	0.968	0.944	0.93	0.829
"RNF115"	0.88	0.756	0.896	0.716
"CD160"	0.973	0.87	0.917	0.785
"PDZK1"	0.945	0.974	0.935	0.846
"GPR89A"	0.945	0.974	0.935	0.846
"GPR89C"	0.945	0.974	0.935	0.846
"PDZK1P1"	0.945	0.974	0.935	0.846
"LOC200030"	0.945	0.974	0.935	0.846
"LOC728989"	0.958	0.891	0.941	0.865
"PRKAB2"	0.975	0.977	0.956	0.917
"PDIA3P"	0.975	0.977	0.956	0.917
"FMO5"	0.984	0.966	0.954	0.91
"CHD1L"	0.953	0.911	0.958	0.923
"BCL9"	0.95	0.907	0.957	0.921
"ACP6"	0.979	0.945	0.963	0.944
"GJA5"	0.985	0.953	0.965	0.948
"GJA8"	0.422	0.471	0.912	0.767
"GPR89B"	0.422	0.471	0.912	0.767
"FLJ39739"	0.448	0.512	0.902	0.736
"PPIAL4B"	0.974	0.992	0.964	0.947
"NBPF14"	0.974	0.992	0.964	0.947
"NBPF15"	0.595	0.598	0.997	0.938
"PPIAL4E"	0.569	0.766	0.14	0.916
"NBPF16"	0.619	0.727	0.182	0.672
"PPIAL4D"	0.5	0.803	0.225	0.652
"LOC645166"	0.911	0.638	0.193	0.573
"LOC388692"	0.886	0.91	0.261	0.512
"FCGR1C"	0.922	0.805	0.182	0.827
"HIST2H2BF"	0.922	0.805	0.182	0.827
"PPIAL4C"	0.561	0.358	0.778	0.734
"LOC728855"	0.561	0.358	0.778	0.733
"FCGR1A"	0.707	0.825	0.954	0.63
"HIST2H3D"	0.538	0.637	0.955	0.635
"HIST2H4A"	0.717	0.803	0.968	0.683
"HIST2H2AA3"	0.921	0.988	0.966	0.68
"HIST2H3C"	0.921	0.988	0.966	0.68
"HIST2H2BE"	0.942	0.803	0.928	0.55
"HIST2H2AC"	0.942	0.803	0.928	0.55
"HIST2H2AB"	0.942	0.803	0.928	0.55
"BOLA1"	0.942	0.803	0.928	0.55
"SV2A"	0.942	0.803	0.928	0.55
"SF3B4"	0.858	0.767	0.967	0.682
"MTMR11"	0.858	0.767	0.967	0.682
"OTUD7B"	0.858	0.767	0.967	0.682
"VPS45"	0.491	0.577	0.914	0.516
"PLEKHO1"	0.514	0.6	0.917	0.524
"ANP32E"	0.536	0.634	0.907	0.496
"CA14"	0.499	0.577	0.924	0.544
"APH1A"	0.499	0.577	0.924	0.544
"C1orf54"	0.499	0.577	0.924	0.544
"C1orf51"	0.499	0.577	0.924	0.544
"MRPS21"	0.499	0.577	0.924	0.544
"PRPF3"	0.499	0.577	0.924	0.544
"RPRD2"	0.419	0.495	0.914	0.514
"TARS2"	0.419	0.495	0.914	0.514
"ECM1"	0.501	0.578	0.924	0.544
"ADAMTSL4"	0.501	0.578	0.924	0.544
"MCL1"	0.501	0.578	0.924	0.544
"ENSA"	0.501	0.578	0.924	0.544
"GOLPH3L"	0.501	0.578	0.924	0.544
"HORMAD1"	0.288	0.351	0.89	0.447
"CTSS"	0.504	0.581	0.924	0.545
"CTSK"	0.54	0.637	0.908	0.496
"ARNT"	0.54	0.637	0.908	0.496
"SETDB1"	0.763	0.681	0.969	0.688
"LASS2"	0.763	0.681	0.969	0.688
"ANXA9"	0.763	0.681	0.969	0.688
"FAM63A"	0.763	0.681	0.969	0.688
"PRUNE"	0.763	0.681	0.969	0.688
"BNIPL"	0.763	0.681	0.969	0.688
"C1orf56"	0.763	0.681	0.969	0.688
"CDC42SE1"	0.763	0.681	0.969	0.688
"MLLT11"	0.763	0.681	0.969	0.688
"GABPB2"	0.707	0.61	0.954	0.635
"SEMA6C"	0.707	0.61	0.954	0.635
"TNFAIP8L2"	0.707	0.61	0.954	0.635
"LYSMD1"	0.707	0.61	0.954	0.635
"SCNM1"	0.707	0.61	0.954	0.635
"TMOD4"	0.707	0.61	0.954	0.635
"VPS72"	0.707	0.61	0.954	0.635
"PIP5K1A"	0.649	0.541	0.937	0.581
"PSMD4"	0.649	0.541	0.937	0.581
"ZNF687"	0.581	0.46	0.918	0.519
"PI4KB"	0.581	0.46	0.918	0.519
"RFX5"	0.641	0.532	0.935	0.574
"SELENBP1"	0.875	0.931	0.904	0.474
"PSMB4"	0.875	0.931	0.904	0.474
"POGZ"	0.875	0.931	0.904	0.474
"CGN"	0.638	0.53	0.936	0.575
"TUFT1"	0.709	0.618	0.955	0.641
"MIR554"	0.638	0.53	0.936	0.575
"SNX27"	0.868	0.828	0.991	0.834
"CELF3"	0.868	0.828	0.991	0.834
"C1orf230"	0.868	0.828	0.991	0.834
"MRPL9"	0.868	0.828	0.991	0.834
"OAZ3"	0.868	0.828	0.991	0.834
"TDRKH"	0.984	0.982	0.979	0.956
"LINGO4"	0.984	0.982	0.979	0.956
"RORC"	0.984	0.982	0.979	0.956
"C2CD4D"	0.984	0.982	0.979	0.956
"LOC100132111"	0.984	0.982	0.979	0.956
"THEM5"	0.984	0.982	0.979	0.956
"THEM4"	0.984	0.982	0.979	0.956
"S100A10"	0.984	0.982	0.979	0.956
"S100A11"	0.984	0.982	0.979	0.956
"TCHHL1"	0.984	0.982	0.979	0.956
"TCHH"	0.984	0.982	0.979	0.956
"RPTN"	0.984	0.982	0.979	0.956
"HRNR"	0.977	0.967	0.97	0.997
"FLG"	0.977	0.967	0.97	0.997
"FLG2"	0.977	0.967	0.97	0.997
"CRNN"	0.977	0.967	0.97	0.997
"LCE5A"	0.977	0.967	0.97	0.997
"CRCT1"	0.977	0.967	0.97	0.997
"LCE3E"	0.969	0.956	0.968	0.995
"LCE3D"	0.909	0.877	0.953	0.931
"LCE3C"	0.0869	0.614	0.208	0.175
"LCE3B"	0.034	0.311	0.239	0.235
"LCE3A"	0.96	0.895	0.918	0.863
"LCE2D"	0.96	0.895	0.918	0.863
"LCE2C"	0.892	0.807	0.901	0.792
"LCE2B"	0.869	0.769	0.895	0.538
"LCE2A"	0.941	0.89	0.921	0.913
"LCE4A"	0.941	0.89	0.921	0.913
"C1orf68"	0.941	0.89	0.921	0.913
"KPRP"	0.941	0.89	0.921	0.913
"LCE1F"	0.941	0.89	0.921	0.913
"LCE1E"	0.831	0.914	0.464	0.706
"LCE1D"	0.523	0.529	0.474	0.681
"LCE1C"	0.918	0.987	0.852	0.864
"LCE1B"	0.894	0.832	0.873	0.956
"LCE1A"	0.894	0.832	0.873	0.956
"LCE6A"	0.894	0.832	0.873	0.956
"SMCP"	0.894	0.832	0.873	0.956
"IVL"	0.894	0.832	0.873	0.956
"SPRR4"	0.894	0.832	0.873	0.956
"SPRR1A"	0.894	0.832	0.873	0.956
"SPRR3"	0.894	0.832	0.873	0.956
"SPRR1B"	0.903	0.844	0.875	0.965
"SPRR2D"	0.903	0.844	0.875	0.965
"SPRR2A"	0.903	0.844	0.875	0.965
"SPRR2B"	0.903	0.844	0.875	0.965
"SPRR2E"	0.903	0.844	0.875	0.965
"SPRR2F"	0.903	0.844	0.875	0.965
"SPRR2C"	0.903	0.844	0.875	0.965
"SPRR2G"	0.903	0.844	0.875	0.965
"LELP1"	0.903	0.844	0.875	0.965
"LOR"	0.903	0.844	0.875	0.965
"PGLYRP3"	0.903	0.844	0.875	0.965
"PGLYRP4"	0.903	0.844	0.875	0.965
"S100A9"	0.953	0.91	0.886	0.985
"S100A12"	0.953	0.91	0.886	0.985
"S100A8"	0.953	0.91	0.886	0.985
"S100A7A"	0.915	0.86	0.878	0.978
"S100A7L2"	0.915	0.86	0.878	0.978
"S100A7"	0.915	0.86	0.878	0.978
"S100A6"	0.915	0.86	0.878	0.978
"S100A5"	0.915	0.86	0.878	0.978
"S100A4"	0.999	0.971	0.897	0.939
"S100A3"	0.999	0.971	0.897	0.939
"S100A2"	0.999	0.971	0.897	0.939
"S100A16"	0.92	0.866	0.879	0.983
"S100A14"	0.92	0.866	0.879	0.983
"S100A13"	0.92	0.866	0.879	0.983
"S100A1"	0.92	0.866	0.879	0.983
"C1orf77"	0.92	0.866	0.879	0.983
"SNAPIN"	0.92	0.866	0.879	0.983
"ILF2"	0.92	0.866	0.879	0.983
"NPR1"	0.92	0.866	0.879	0.983
"INTS3"	0.743	0.71	0.887	0.982
"SLC27A3"	0.933	0.873	0.875	0.967
"GATAD2B"	0.933	0.873	0.875	0.967
"DENND4B"	0.933	0.873	0.875	0.967
"CRTC2"	0.933	0.873	0.875	0.967
"SLC39A1"	0.933	0.873	0.875	0.967
"CREB3L4"	0.933	0.873	0.875	0.967
"JTB"	0.933	0.873	0.875	0.967
"RAB13"	0.933	0.873	0.875	0.967
"RPS27"	0.933	0.873	0.875	0.967
"NUP210L"	0.912	0.922	0.911	0.876
"TPM3"	0.912	0.922	0.911	0.876
"MIR190B"	0.912	0.922	0.911	0.876
"C1orf189"	0.912	0.922	0.911	0.876
"C1orf43"	0.912	0.922	0.911	0.876
"UBAP2L"	0.912	0.922	0.911	0.876
"HAX1"	0.999	0.961	0.89	0.966
"AQP10"	0.999	0.961	0.89	0.966
"ATP8B2"	0.999	0.961	0.89	0.966
"IL6R"	0.96	0.909	0.881	0.994
"SHE"	0.491	0.342	0.768	0.518
"TDRD10"	0.488	0.34	0.768	0.519
"UBE2Q1"	0.488	0.34	0.768	0.519
"CHRNB2"	0.488	0.34	0.768	0.519
"ADAR"	0.488	0.34	0.768	0.519
"KCNN3"	0.488	0.34	0.768	0.519
"PMVK"	0.488	0.34	0.768	0.519
"PBXIP1"	0.488	0.34	0.768	0.519
"PYGO2"	0.488	0.34	0.768	0.519
"SHC1"	0.488	0.34	0.768	0.519
"CKS1B"	0.488	0.34	0.768	0.519
"FLAD1"	0.488	0.34	0.768	0.519
"LENEP"	0.488	0.34	0.768	0.519
"ZBTB7B"	0.546	0.406	0.782	0.577
"DCST2"	0.546	0.406	0.782	0.577
"DCST1"	0.546	0.406	0.782	0.577
"ADAM15"	0.546	0.406	0.782	0.577
"EFNA4"	0.488	0.34	0.768	0.519
"EFNA3"	0.488	0.34	0.768	0.519
"EFNA1"	0.488	0.34	0.768	0.519
"RAG1AP1"	0.214	0.153	0.796	0.632
"DPM3"	0.488	0.34	0.768	0.519
"KRTCAP2"	0.488	0.34	0.768	0.519
"TRIM46"	0.488	0.34	0.768	0.519
"MUC1"	0.488	0.34	0.768	0.519
"MIR92B"	0.488	0.34	0.768	0.519
"THBS3"	0.354	0.248	0.779	0.56
"MTX1"	0.354	0.248	0.779	0.56
"GBAP1"	0.214	0.153	0.796	0.632
"GBA"	0.214	0.153	0.796	0.632
"FAM189B"	0.471	0.306	0.75	0.452
"SCAMP3"	0.471	0.306	0.75	0.452
"CLK2"	0.471	0.306	0.75	0.452
"HCN3"	0.471	0.306	0.75	0.452
"PKLR"	0.471	0.306	0.75	0.452
"FDPS"	0.471	0.306	0.75	0.452
"C1orf104"	0.471	0.306	0.75	0.452
"RUSC1"	0.471	0.306	0.75	0.452
"ASH1L"	0.398	0.264	0.761	0.494
"MIR555"	0.471	0.306	0.75	0.452
"LOC645676"	0.411	0.276	0.766	0.511
"MSTO1"	0.373	0.239	0.752	0.462
"YY1AP1"	0.428	0.258	0.786	0.396
"DAP3"	0.464	0.293	0.808	0.411
"MSTO2P"	0.377	0.204	0.773	0.328
"GON4L"	0.429	0.254	0.79	0.368
"SYT11"	0.429	0.254	0.79	0.368
"RIT1"	0.429	0.254	0.79	0.368
"KIAA0907"	0.429	0.254	0.79	0.368
"SNORA42"	0.429	0.254	0.79	0.368
"SCARNA4"	0.429	0.254	0.79	0.368
"RXFP4"	0.429	0.254	0.79	0.368
"ARHGEF2"	0.429	0.254	0.79	0.368
"SSR2"	0.429	0.254	0.79	0.368
"UBQLN4"	0.429	0.254	0.79	0.368
"ROBLD3"	0.429	0.254	0.79	0.368
"RAB25"	0.429	0.254	0.79	0.368
"MEX3A"	0.429	0.254	0.79	0.368
"LMNA"	0.429	0.254	0.79	0.368
"SEMA4A"	0.429	0.254	0.79	0.368
"SLC25A44"	0.429	0.254	0.79	0.368
"PMF1"	0.487	0.302	0.813	0.415
"BGLAP"	0.487	0.302	0.813	0.415
"PAQR6"	0.487	0.302	0.813	0.415
"SMG5"	0.487	0.302	0.813	0.415
"TMEM79"	0.487	0.302	0.813	0.415
"C1orf85"	0.487	0.302	0.813	0.415
"VHLL"	0.487	0.302	0.813	0.415
"CCT3"	0.487	0.302	0.813	0.415
"C1orf182"	0.487	0.302	0.813	0.415
"RHBG"	0.594	0.426	0.843	0.501
"C1orf61"	0.594	0.426	0.843	0.501
"MIR9-1"	0.594	0.426	0.843	0.501
"MEF2D"	0.594	0.426	0.843	0.501
"IQGAP3"	0.51	0.326	0.82	0.433
"TTC24"	0.51	0.326	0.82	0.433
"APOA1BP"	0.51	0.326	0.82	0.433
"GPATCH4"	0.51	0.326	0.82	0.433
"HAPLN2"	0.468	0.282	0.806	0.4
"BCAN"	0.468	0.282	0.806	0.4
"NES"	0.468	0.282	0.806	0.4
"CRABP2"	0.571	0.334	0.794	0.369
"ISG20L2"	0.571	0.334	0.794	0.369
"C1orf66"	0.571	0.334	0.794	0.369
"MRPL24"	0.571	0.334	0.794	0.369
"HDGF"	0.571	0.334	0.794	0.369
"PRCC"	0.571	0.334	0.794	0.369
"SH2D2A"	0.571	0.334	0.794	0.369
"NTRK1"	0.571	0.334	0.794	0.369
"INSRR"	0.571	0.334	0.794	0.369
"PEAR1"	0.571	0.334	0.794	0.369
"C1orf92"	0.571	0.334	0.794	0.369
"ARHGEF11"	0.571	0.334	0.794	0.369
"MIR765"	0.571	0.334	0.794	0.369
"ETV3L"	0.571	0.334	0.794	0.369
"ETV3"	0.571	0.334	0.794	0.369
"CYCSP52"	0.571	0.334	0.794	0.369
"FCRL5"	0.549	0.306	0.782	0.341
"FCRL4"	0.485	0.247	0.766	0.307
"FCRL3"	0.485	0.247	0.766	0.307
"FCRL2"	0.485	0.247	0.766	0.307
"FCRL1"	0.485	0.247	0.766	0.307
"CD5L"	0.485	0.247	0.766	0.307
"KIRREL"	0.485	0.247	0.766	0.307
"CD1D"	0.485	0.247	0.766	0.307
"CD1A"	0.485	0.247	0.766	0.307
"CD1C"	0.485	0.247	0.766	0.307
"CD1B"	0.485	0.247	0.766	0.307
"CD1E"	0.485	0.247	0.766	0.307
"OR10T2"	0.485	0.247	0.766	0.307
"OR10K2"	0.485	0.247	0.766	0.307
"OR10K1"	0.485	0.247	0.766	0.307
"OR10R2"	0.485	0.247	0.766	0.307
"OR6Y1"	0.403	0.201	0.773	0.321
"OR6P1"	0.405	0.202	0.773	0.321
"OR10X1"	0.405	0.202	0.773	0.321
"OR10Z1"	0.405	0.202	0.773	0.321
"SPTA1"	0.405	0.202	0.773	0.321
"OR6K2"	0.405	0.202	0.773	0.321
"OR6K3"	0.405	0.202	0.773	0.321
"OR6K6"	0.472	0.24	0.768	0.31
"OR6N1"	0.472	0.24	0.768	0.31
"OR6N2"	0.472	0.24	0.768	0.31
"MNDA"	0.472	0.24	0.768	0.31
"PYHIN1"	0.483	0.246	0.767	0.309
"IFI16"	0.507	0.27	0.773	0.322
"AIM2"	0.507	0.27	0.773	0.322
"CADM3"	0.507	0.27	0.773	0.322
"DARC"	0.507	0.27	0.773	0.322
"FCER1A"	0.507	0.27	0.773	0.322
"OR10J3"	0.507	0.27	0.773	0.322
"OR10J1"	0.507	0.27	0.773	0.322
"OR10J5"	0.507	0.27	0.773	0.322
"APCS"	0.507	0.27	0.773	0.322
"CRP"	0.507	0.27	0.773	0.322
"DUSP23"	0.507	0.27	0.773	0.322
"FCRL6"	0.507	0.27	0.773	0.322
"SLAMF8"	0.507	0.27	0.773	0.322
"C1orf204"	0.507	0.27	0.773	0.322
"VSIG8"	0.507	0.27	0.773	0.322
"CCDC19"	0.654	0.42	0.807	0.403
"TAGLN2"	0.654	0.42	0.807	0.403
"IGSF9"	0.654	0.42	0.807	0.403
"SLAMF9"	0.536	0.313	0.776	0.337
"PIGM"	0.663	0.431	0.809	0.409
"KCNJ10"	0.663	0.431	0.809	0.409
"KCNJ9"	0.663	0.431	0.809	0.409
"IGSF8"	0.663	0.431	0.809	0.409
"ATP1A2"	0.663	0.431	0.809	0.409
"ATP1A4"	0.657	0.425	0.807	0.405
"CASQ1"	0.65	0.416	0.806	0.401
"PEA15"	0.65	0.416	0.806	0.401
"DCAF8"	0.65	0.416	0.806	0.401
"PEX19"	0.65	0.416	0.806	0.401
"COPA"	0.65	0.416	0.806	0.401
"SUMO1P3"	0.65	0.416	0.806	0.401
"NCSTN"	0.71	0.482	0.819	0.436
"NHLH1"	0.71	0.482	0.819	0.436
"VANGL2"	0.71	0.482	0.819	0.436
"SLAMF6"	0.598	0.359	0.794	0.371
"CD84"	0.425	0.298	0.849	0.516
"SLAMF1"	0.425	0.298	0.849	0.516
"CD48"	0.684	0.459	0.816	0.428
"SLAMF7"	0.685	0.461	0.816	0.429
"LY9"	0.685	0.461	0.816	0.429
"CD244"	0.685	0.461	0.816	0.429
"ITLN1"	0.685	0.461	0.816	0.429
"ITLN2"	0.742	0.527	0.829	0.463
"F11R"	0.742	0.527	0.829	0.463
"TSTD1"	0.742	0.527	0.829	0.463
"USF1"	0.742	0.527	0.829	0.463
"ARHGAP30"	0.742	0.527	0.829	0.463
"PVRL4"	0.742	0.527	0.829	0.463
"KLHDC9"	0.742	0.527	0.829	0.463
"PFDN2"	0.742	0.527	0.829	0.463
"NIT1"	0.742	0.527	0.829	0.463
"DEDD"	0.742	0.527	0.829	0.463
"UFC1"	0.742	0.527	0.829	0.463
"USP21"	0.742	0.527	0.829	0.463
"PPOX"	0.742	0.527	0.829	0.463
"B4GALT3"	0.742	0.527	0.829	0.463
"ADAMTS4"	0.742	0.527	0.829	0.463
"NDUFS2"	0.742	0.527	0.829	0.463
"FCER1G"	0.742	0.527	0.829	0.463
"APOA2"	0.742	0.527	0.829	0.463
"TOMM40L"	0.742	0.527	0.829	0.463
"NR1I3"	0.742	0.527	0.829	0.463
"PCP4L1"	0.742	0.527	0.829	0.463
"MPZ"	0.742	0.527	0.829	0.463
"SDHC"	0.742	0.527	0.829	0.463
"C1orf192"	0.781	0.571	0.838	0.487
"FCGR2A"	0.455	0.295	0.824	0.449
"HSPA6"	0.455	0.295	0.824	0.449
"FCGR3A"	0.541	0.392	0.848	0.516
"FCGR2C"	0.542	0.444	0.893	0.65
"HSPA7"	0.542	0.444	0.893	0.65
"FCGR3B"	0.542	0.444	0.893	0.65
"FCGR2B"	0.849	0.671	0.826	0.469
"RPL31P11"	0.684	0.447	0.817	0.425
"FCRLA"	0.557	0.315	0.787	0.353
"FCRLB"	0.557	0.315	0.787	0.353
"DUSP12"	0.557	0.315	0.787	0.353
"ATF6"	0.557	0.315	0.787	0.353
"OLFML2B"	0.56	0.318	0.788	0.355
"NOS1AP"	0.512	0.276	0.776	0.329
"MIR556"	0.58	0.338	0.793	0.366
"C1orf111"	0.58	0.338	0.793	0.366
"C1orf226"	0.58	0.338	0.793	0.366
"SH2D1B"	0.58	0.338	0.793	0.366
"UHMK1"	0.539	0.299	0.783	0.343
"UAP1"	0.539	0.299	0.783	0.343
"DDR2"	0.547	0.307	0.785	0.348
"HSD17B7"	0.561	0.316	0.784	0.346
"C1orf110"	0.548	0.304	0.781	0.339
"RGS4"	0.548	0.304	0.781	0.339
"RGS5"	0.645	0.405	0.803	0.392
"NUF2"	0.654	0.415	0.805	0.397
"PBX1"	0.675	0.44	0.809	0.41
"LMX1A"	0.549	0.305	0.781	0.34
"RXRG"	0.487	0.244	0.767	0.308
"LOC400794"	0.482	0.239	0.766	0.305
"LRRC52"	0.482	0.239	0.766	0.305
"MGST3"	0.486	0.243	0.767	0.307
"ALDH9A1"	0.486	0.243	0.767	0.307
"TMCO1"	0.486	0.243	0.767	0.307
"UCK2"	0.486	0.243	0.767	0.307
"FAM78B"	0.58	0.336	0.79	0.36
"MIR921"	0.483	0.247	0.766	0.308
"FMO9P"	0.388	0.173	0.785	0.26
"POGK"	0.388	0.173	0.785	0.26
"TADA1"	0.388	0.173	0.785	0.26
"ILDR2"	0.388	0.173	0.785	0.26
"MAEL"	0.388	0.173	0.785	0.26
"GPA33"	0.388	0.173	0.785	0.26
"DUSP27"	0.46	0.226	0.806	0.298
"POU2F1"	0.46	0.226	0.806	0.298
"CD247"	0.46	0.226	0.806	0.298
"CREG1"	0.46	0.226	0.806	0.298
"RCSD1"	0.457	0.223	0.805	0.296
"MPZL1"	0.457	0.223	0.805	0.296
"ADCY10"	0.449	0.231	0.803	0.313
"BRP44"	0.449	0.231	0.803	0.313
"DCAF6"	0.56	0.342	0.828	0.379
"MIR1255B-2"	0.449	0.231	0.803	0.313
"GPR161"	0.56	0.342	0.828	0.379
"TIPRL"	0.56	0.342	0.828	0.379
"SFT2D2"	0.56	0.342	0.828	0.379
"TBX19"	0.56	0.342	0.828	0.379
"ANKRD36BP1"	0.56	0.342	0.828	0.379
"MIR557"	0.56	0.342	0.828	0.379
"XCL2"	0.56	0.342	0.828	0.379
"XCL1"	0.56	0.342	0.828	0.379
"DPT"	0.627	0.42	0.842	0.422
"MGC4473"	0.409	0.217	0.786	0.287
"ATP1B1"	0.518	0.301	0.8	0.319
"NME7"	0.784	0.677	0.239	0.418
"BLZF1"	0.52	0.286	0.799	0.272
"C1orf114"	0.52	0.286	0.799	0.272
"SLC19A2"	0.45	0.225	0.781	0.238
"F5"	0.607	0.35	0.823	0.314
"SELP"	0.54	0.287	0.807	0.281
"C1orf112"	0.436	0.2	0.781	0.232
"SELL"	0.54	0.287	0.807	0.281
"SELE"	0.54	0.287	0.807	0.281
"C1orf156"	0.54	0.287	0.807	0.281
"SCYL3"	0.435	0.2	0.781	0.232
"KIFAP3"	0.435	0.2	0.781	0.232
"METTL11B"	0.405	0.179	0.763	0.206
"LOC284688"	0.556	0.306	0.801	0.275
"GORAB"	0.733	0.479	0.842	0.363
"PRRX1"	0.571	0.313	0.804	0.277
"C1orf129"	0.747	0.492	0.842	0.365
"FMO3"	0.745	0.489	0.842	0.363
"MIR1295"	0.745	0.489	0.842	0.363
"FMO6P"	0.745	0.489	0.842	0.363
"FMO2"	0.745	0.489	0.842	0.363
"FMO1"	0.745	0.489	0.842	0.363
"FMO4"	0.745	0.489	0.842	0.363
"TOP1P1"	0.745	0.489	0.842	0.363
"BAT2L2"	0.736	0.486	0.839	0.36
"MYOC"	0.669	0.407	0.826	0.324
"VAMP4"	0.723	0.471	0.837	0.353
"METTL13"	0.665	0.402	0.825	0.322
"DNM3"	0.9	0.666	0.875	0.449
"MIR214"	0.564	0.303	0.802	0.274
"MIR199A2"	0.564	0.303	0.802	0.274
"PIGC"	0.643	0.379	0.82	0.311
"C1orf105"	0.686	0.422	0.83	0.333
"C1orf9"	0.645	0.386	0.82	0.313
"FASLG"	0.645	0.386	0.82	0.313
"TNFSF18"	0.642	0.383	0.819	0.311
"TNFSF4"	0.642	0.383	0.819	0.311
"PRDX6"	0.687	0.428	0.829	0.334
"SLC9A11"	0.687	0.428	0.829	0.334
"ANKRD45"	0.792	0.548	0.852	0.39
"KLHL20"	0.792	0.548	0.852	0.39
"CENPL"	0.69	0.431	0.83	0.335
"DARS2"	0.69	0.431	0.83	0.335
"GAS5"	0.448	0.197	0.776	0.222
"SNORD81"	0.448	0.197	0.776	0.222
"SNORD47"	0.448	0.197	0.776	0.222
"SNORD80"	0.448	0.197	0.776	0.222
"SNORD79"	0.448	0.197	0.776	0.222
"SNORD78"	0.448	0.197	0.776	0.222
"SNORD44"	0.448	0.197	0.776	0.222
"SNORD77"	0.448	0.197	0.776	0.222
"SNORD76"	0.448	0.197	0.776	0.222
"SNORD75"	0.448	0.197	0.776	0.222
"SNORD74"	0.448	0.197	0.776	0.222
"ZBTB37"	0.448	0.197	0.776	0.222
"SERPINC1"	0.448	0.197	0.776	0.222
"RC3H1"	0.448	0.197	0.776	0.222
"RABGAP1L"	0.268	0.469	0.349	0.328
"GPR52"	0.531	0.27	0.795	0.258
"CACYBP"	0.476	0.223	0.798	0.206
"MRPS14"	0.476	0.223	0.798	0.206
"TNN"	0.566	0.296	0.821	0.243
"KIAA0040"	0.566	0.296	0.821	0.243
"TNR"	0.509	0.267	0.802	0.22
"RFWD2"	0.344	0.178	0.598	0.16
"SCARNA3"	0.655	0.368	0.708	0.298
"PAPPA2"	0.565	0.277	0.688	0.256
"ASTN1"	0.551	0.266	0.685	0.25
"MIR488"	0.595	0.296	0.697	0.269
"FAM5B"	0.51	0.23	0.675	0.232
"SEC16B"	0.555	0.28	0.783	0.239
"LOC100302401"	0.555	0.28	0.783	0.239
"RASAL2"	0.555	0.28	0.783	0.239
"C1orf49"	0.555	0.28	0.783	0.239
"C1orf220"	0.555	0.28	0.783	0.239
"RALGPS2"	0.494	0.245	0.789	0.235
"ANGPTL1"	0.438	0.198	0.775	0.21
"FAM20B"	0.479	0.234	0.785	0.228
"TOR3A"	0.479	0.234	0.785	0.228
"ABL2"	0.551	0.298	0.804	0.262
"SOAT1"	0.519	0.267	0.796	0.247
"C1orf125"	0.447	0.224	0.791	0.241
"NPHS2"	0.392	0.166	0.769	0.201
"TDRD5"	0.28	0.0942	0.733	0.151
"FAM163A"	0.247	0.0743	0.722	0.137
"TOR1AIP2"	0.247	0.0743	0.722	0.137
"TOR1AIP1"	0.247	0.0743	0.722	0.137
"CEP350"	0.252	0.0774	0.724	0.139
"QSOX1"	0.252	0.0774	0.724	0.139
"FLJ23867"	0.257	0.0797	0.725	0.141
"LHX4"	0.257	0.0797	0.725	0.141
"ACBD6"	0.255	0.0787	0.725	0.14
"XPR1"	0.199	0.0544	0.699	0.115
"KIAA1614"	0.199	0.0544	0.699	0.115
"STX6"	0.204	0.0561	0.699	0.114
"MR1"	0.259	0.0798	0.723	0.139
"IER5"	0.257	0.0789	0.723	0.138
"CACNA1E"	0.789	0.392	0.695	0.11
"ZNF648"	0.322	0.112	0.733	0.15
"GLUL"	0.324	0.113	0.733	0.151
"TEDDM1"	0.324	0.113	0.733	0.151
"RGSL1"	0.324	0.113	0.733	0.151
"RNASEL"	0.324	0.113	0.733	0.151
"RGS16"	0.324	0.113	0.733	0.151
"RGS8"	0.324	0.113	0.733	0.151
"NPL"	0.38	0.151	0.75	0.174
"DHX9"	0.384	0.154	0.751	0.175
"C1orf14"	0.384	0.154	0.751	0.175
"LAMC1"	0.384	0.154	0.751	0.175
"LAMC2"	0.384	0.154	0.751	0.175
"NMNAT2"	0.379	0.15	0.749	0.173
"SMG7"	0.379	0.15	0.749	0.173
"NCF2"	0.379	0.15	0.749	0.173
"ARPC5"	0.379	0.15	0.749	0.173
"RGL1"	0.379	0.15	0.749	0.173
"APOBEC4"	0.379	0.15	0.749	0.173
"GLT25D2"	0.448	0.202	0.769	0.201
"TSEN15"	0.448	0.202	0.769	0.201
"C1orf21"	0.39	0.158	0.752	0.177
"EDEM3"	0.346	0.127	0.74	0.16
"FAM129A"	0.203	0.0567	0.691	0.107
"RNF2"	0.365	0.144	0.756	0.181
"C1orf25"	0.365	0.144	0.756	0.181
"C1orf26"	0.379	0.154	0.76	0.187
"IVNS1ABP"	0.379	0.154	0.76	0.187
"HMCN1"	0.533	0.267	0.794	0.24
"PRG4"	0.465	0.208	0.776	0.21
"TPR"	0.465	0.208	0.776	0.21
"C1orf27"	0.465	0.208	0.776	0.21
"OCLM"	0.465	0.208	0.776	0.21
"PDC"	0.465	0.208	0.776	0.21
"PTGS2"	0.474	0.217	0.779	0.215
"PLA2G4A"	0.474	0.217	0.779	0.215
"FAM5C"	0.844	0.581	0.918	0.394
"RGS18"	0.577	0.208	0.671	0.283
"RGS21"	0.577	0.208	0.671	0.283
"RGS1"	0.501	0.165	0.662	0.252
"RGS13"	0.568	0.202	0.67	0.279
"RGS2"	0.568	0.202	0.67	0.279
"UCHL5"	0.657	0.262	0.679	0.315
"TROVE2"	0.657	0.262	0.679	0.315
"GLRX2"	0.657	0.262	0.679	0.315
"CDC73"	0.654	0.253	0.68	0.239
"MIR1278"	0.657	0.262	0.679	0.315
"B3GALT2"	0.639	0.262	0.677	0.308
"KCNT2"	0.588	0.231	0.696	0.258
"CFH"	0.776	0.525	0.768	0.639
"CFHR3"	0.0343	0.00551	0.396	0.326
"CFHR1"	0.0572	0.0134	0.423	0.404
"CFHR4"	0.223	0.0577	0.704	0.109
"CFHR2"	0.294	0.0905	0.72	0.143
"CFHR5"	0.232	0.0611	0.707	0.114
"F13B"	0.312	0.121	0.689	0.408
"ASPM"	0.312	0.121	0.689	0.408
"ZBTB41"	0.312	0.121	0.689	0.408
"CRB1"	0.312	0.121	0.689	0.408
"DENND1B"	0.338	0.14	0.692	0.429
"C1orf53"	0.269	0.094	0.682	0.372
"LHX9"	0.269	0.094	0.682	0.372
"NEK7"	0.269	0.094	0.682	0.372
"ATP6V1G3"	0.281	0.0983	0.681	0.367
"PTPRC"	0.281	0.0983	0.681	0.367
"MIR181B1"	0.282	0.0986	0.681	0.367
"MIR181A1"	0.282	0.0986	0.681	0.367
"NR5A2"	0.708	0.369	0.677	0.431
"FAM58B"	0.708	0.369	0.677	0.431
"ZNF281"	0.665	0.319	0.671	0.387
"KIF14"	0.665	0.319	0.671	0.387
"DDX59"	0.592	0.259	0.663	0.342
"CAMSAP1L1"	0.659	0.322	0.669	0.385
"GPR25"	0.659	0.322	0.669	0.385
"C1orf106"	0.659	0.322	0.669	0.385
"KIF21B"	0.659	0.322	0.669	0.385
"CACNA1S"	0.66	0.322	0.669	0.386
"TMEM9"	0.66	0.322	0.669	0.386
"IGFN1"	0.66	0.322	0.669	0.386
"PKP1"	0.66	0.322	0.669	0.386
"TNNT2"	0.66	0.322	0.669	0.386
"LAD1"	0.66	0.322	0.669	0.386
"TNNI1"	0.66	0.322	0.669	0.386
"PHLDA3"	0.661	0.323	0.67	0.386
"CSRP1"	0.661	0.323	0.67	0.386
"RPS10P7"	0.438	0.15	0.645	0.252
"NAV1"	0.504	0.196	0.652	0.29
"MIR1231"	0.504	0.196	0.652	0.29
"IPO9"	0.549	0.231	0.657	0.316
"SHISA4"	0.549	0.231	0.657	0.316
"LMOD1"	0.483	0.181	0.65	0.277
"TIMM17A"	0.464	0.172	0.65	0.28
"RNPEP"	0.464	0.172	0.65	0.28
"ELF3"	0.464	0.172	0.65	0.28
"GPR37L1"	0.464	0.172	0.65	0.28
"ARL8A"	0.464	0.172	0.65	0.28
"PTPN7"	0.464	0.172	0.65	0.28
"PTPRVP"	0.464	0.172	0.65	0.28
"LGR6"	0.464	0.172	0.65	0.28
"UBE2T"	0.422	0.143	0.645	0.255
"PPP1R12B"	0.422	0.143	0.645	0.255
"SYT2"	0.422	0.143	0.645	0.255
"KDM5B"	0.422	0.141	0.644	0.251
"LOC148709"	0.518	0.201	0.656	0.305
"RABIF"	0.518	0.201	0.656	0.305
"KLHL12"	0.518	0.201	0.656	0.305
"ADIPOR1"	0.518	0.201	0.656	0.305
"CYB5R1"	0.518	0.201	0.656	0.305
"TMEM183A"	0.518	0.201	0.656	0.305
"PPFIA4"	0.518	0.201	0.656	0.305
"MYOG"	0.518	0.201	0.656	0.305
"ADORA1"	0.518	0.201	0.656	0.305
"FMOD"	0.518	0.201	0.656	0.305
"MYBPH"	0.518	0.201	0.656	0.305
"CHI3L1"	0.518	0.201	0.656	0.305
"CHIT1"	0.518	0.201	0.656	0.305
"BTG2"	0.518	0.201	0.656	0.305
"PRELP"	0.518	0.201	0.656	0.305
"OPTC"	0.518	0.201	0.656	0.305
"ATP2B4"	0.646	0.302	0.67	0.384
"SNORA77"	0.646	0.302	0.67	0.384
"LAX1"	0.556	0.228	0.66	0.328
"ZC3H11A"	0.556	0.228	0.66	0.328
"SNRPE"	0.556	0.228	0.66	0.328
"C1orf157"	0.561	0.232	0.661	0.331
"SOX13"	0.561	0.232	0.661	0.331
"ETNK2"	0.561	0.232	0.661	0.331
"REN"	0.561	0.232	0.661	0.331
"KISS1"	0.561	0.232	0.661	0.331
"GOLT1A"	0.561	0.232	0.661	0.331
"PLEKHA6"	0.417	0.177	0.673	0.404
"LOC127841"	0.418	0.177	0.673	0.404
"PPP1R15B"	0.418	0.177	0.673	0.404
"PIK3C2B"	0.418	0.177	0.673	0.404
"MDM4"	0.479	0.225	0.681	0.454
"LRRN2"	0.689	0.342	0.675	0.413
"NFASC"	0.73	0.391	0.681	0.459
"CNTN2"	0.682	0.496	0.911	0.425
"TMEM81"	0.682	0.496	0.911	0.425
"RBBP5"	0.682	0.496	0.911	0.425
"DSTYK"	0.682	0.495	0.912	0.425
"TMCC2"	0.682	0.495	0.912	0.425
"NUAK2"	0.642	0.444	0.902	0.397
"KLHDC8A"	0.642	0.444	0.902	0.397
"LEMD1"	0.642	0.444	0.902	0.397
"MIR135B"	0.642	0.444	0.902	0.397
"CDK18"	0.642	0.444	0.902	0.397
"LOC284578"	0.642	0.444	0.902	0.397
"MFSD4"	0.642	0.444	0.902	0.397
"ELK4"	0.586	0.383	0.887	0.362
"SLC45A3"	0.458	0.251	0.852	0.284
"NUCKS1"	0.458	0.251	0.852	0.284
"RAB7L1"	0.458	0.251	0.852	0.284
"SLC41A1"	0.458	0.251	0.852	0.284
"PM20D1"	0.458	0.251	0.852	0.284
"SLC26A9"	0.458	0.251	0.852	0.284
"FAM72A"	0.528	0.324	0.871	0.325
"AVPR1B"	0.531	0.326	0.87	0.325
"C1orf186"	0.466	0.257	0.852	0.286
"CTSE"	0.461	0.252	0.85	0.281
"SRGAP2"	0.509	0.301	0.864	0.31
"IKBKE"	0.509	0.301	0.864	0.31
"RASSF5"	0.583	0.378	0.884	0.355
"LGTN"	0.579	0.373	0.883	0.352
"DYRK3"	0.577	0.372	0.882	0.351
"MAPKAPK2"	0.577	0.372	0.882	0.351
"IL10"	0.5	0.292	0.861	0.304
"IL19"	0.5	0.292	0.861	0.304
"IL20"	0.5	0.292	0.861	0.304
"IL24"	0.5	0.292	0.861	0.304
"FAIM3"	0.5	0.292	0.861	0.304
"PIGR"	0.5	0.292	0.861	0.304
"FCAMR"	0.5	0.292	0.861	0.304
"C1orf116"	0.5	0.292	0.861	0.304
"PFKFB2"	0.5	0.292	0.861	0.304
"YOD1"	0.5	0.292	0.861	0.304
"C4BPB"	0.459	0.253	0.849	0.28
"C4BPA"	0.459	0.253	0.849	0.28
"CD55"	0.459	0.253	0.849	0.28
"CR2"	0.459	0.253	0.849	0.28
"CR1"	0.474	0.255	0.853	0.228
"CR1L"	0.474	0.255	0.853	0.228
"CD46"	0.474	0.255	0.853	0.228
"MIR29C"	0.426	0.209	0.84	0.204
"MIR29B2"	0.426	0.209	0.84	0.204
"LOC148696"	0.426	0.209	0.84	0.204
"CD34"	0.426	0.209	0.84	0.204
"PLXNA2"	0.426	0.209	0.84	0.204
"LOC642587"	0.41	0.183	0.819	0.173
"MIR205"	0.41	0.183	0.819	0.173
"CAMK1G"	0.314	0.115	0.787	0.133
"LAMB3"	0.316	0.115	0.786	0.133
"G0S2"	0.317	0.116	0.787	0.134
"HSD11B1"	0.317	0.116	0.787	0.134
"TRAF3IP3"	0.317	0.116	0.787	0.134
"C1orf74"	0.317	0.116	0.787	0.134
"IRF6"	0.315	0.115	0.786	0.133
"C1orf107"	0.315	0.115	0.786	0.133
"SYT14"	0.347	0.125	0.769	0.123
"C1orf133"	0.347	0.125	0.769	0.123
"SERTAD4"	0.347	0.125	0.769	0.123
"HHAT"	0.347	0.125	0.769	0.123
"KCNH1"	0.347	0.125	0.769	0.123
"RCOR3"	0.332	0.118	0.77	0.124
"TRAF5"	0.332	0.118	0.77	0.124
"C1orf97"	0.332	0.118	0.77	0.124
"RD3"	0.332	0.118	0.77	0.124
"SLC30A1"	0.332	0.118	0.77	0.124
"NEK2"	0.332	0.118	0.77	0.124
"LPGAT1"	0.337	0.122	0.772	0.126
"INTS7"	0.428	0.193	0.797	0.16
"DTL"	0.428	0.193	0.797	0.16
"PPP2R5A"	0.388	0.16	0.786	0.145
"SNORA16B"	0.388	0.16	0.786	0.145
"TMEM206"	0.388	0.16	0.786	0.145
"NENF"	0.388	0.16	0.786	0.145
"ATF3"	0.393	0.164	0.788	0.147
"FAM71A"	0.393	0.164	0.788	0.147
"BATF3"	0.393	0.164	0.788	0.147
"NSL1"	0.347	0.129	0.775	0.13
"TATDN3"	0.286	0.0936	0.753	0.108
"C1orf227"	0.289	0.0951	0.754	0.108
"LQK1"	0.298	0.0995	0.756	0.11
"FLVCR1"	0.298	0.0995	0.756	0.11
"VASH2"	0.298	0.0995	0.756	0.11
"ANGEL2"	0.298	0.0995	0.756	0.11
"RPS6KC1"	0.279	0.0941	0.746	0.102
"PROX1"	0.345	0.132	0.77	0.126
"SMYD2"	0.315	0.11	0.761	0.116
"PTPN14"	0.277	0.289	0.741	0.875
"CENPF"	0.327	0.122	0.759	0.133
"KCNK2"	0.37	0.155	0.771	0.151
"KCTD3"	0.363	0.151	0.77	0.149
"USH2A"	0.182	0.252	0.638	0.884
"ESRRG"	0.355	0.151	0.764	0.147
"GPATCH2"	0.397	0.179	0.778	0.165
"SPATA17"	0.47	0.24	0.798	0.197
"RRP15"	0.461	0.233	0.797	0.196
"TGFB2"	0.476	0.0926	0.181	0.204
"LYPLAL1"	0.449	0.212	0.731	0.194
"SLC30A10"	0.402	0.177	0.716	0.172
"EPRS"	0.452	0.215	0.731	0.195
"BPNT1"	0.447	0.211	0.73	0.193
"IARS2"	0.392	0.164	0.715	0.167
"MIR215"	0.392	0.164	0.715	0.167
"MIR194-1"	0.392	0.164	0.715	0.167
"RAB3GAP2"	0.392	0.164	0.715	0.167
"MIR664"	0.392	0.164	0.715	0.167
"SNORA36B"	0.392	0.164	0.715	0.167
"AURKAPS1"	0.388	0.161	0.714	0.165
"MARK1"	0.388	0.161	0.714	0.165
"C1orf115"	0.388	0.161	0.714	0.165
"MOSC2"	0.249	0.0774	0.665	0.106
"MOSC1"	0.402	0.167	0.712	0.162
"HLX"	0.402	0.167	0.712	0.162
"LOC400804"	0.385	0.155	0.707	0.155
"DUSP10"	0.382	0.153	0.706	0.154
"HHIPL2"	0.42	0.189	0.722	0.179
"TAF1A"	0.42	0.189	0.722	0.179
"MIA3"	0.42	0.189	0.722	0.179
"AIDA"	0.42	0.189	0.722	0.179
"C1orf58"	0.42	0.189	0.722	0.179
"FAM177B"	0.42	0.189	0.722	0.179
"DISP1"	0.368	0.147	0.707	0.155
"TLR5"	0.368	0.148	0.708	0.156
"SUSD4"	0.368	0.148	0.708	0.156
"C1orf65"	0.368	0.148	0.708	0.156
"CAPN8"	0.352	0.146	0.716	0.166
"CAPN2"	0.355	0.148	0.717	0.168
"TP53BP2"	0.336	0.139	0.718	0.17
"FBXO28"	0.363	0.16	0.726	0.184
"DEGS1"	0.337	0.139	0.718	0.17
"NVL"	0.335	0.138	0.718	0.169
"MIR320B-2"	0.335	0.138	0.718	0.169
"CNIH4"	0.335	0.138	0.718	0.169
"WDR26"	0.335	0.138	0.718	0.169
"CNIH3"	0.298	0.116	0.703	0.149
"DNAH14"	0.428	0.216	0.746	0.221
"LBR"	0.324	0.131	0.714	0.163
"ENAH"	0.384	0.172	0.714	0.183
"SRP9"	0.384	0.172	0.714	0.183
"EPHX1"	0.258	0.126	0.741	0.243
"TMEM63A"	0.33	0.133	0.691	0.148
"LEFTY1"	0.415	0.193	0.719	0.191
"PYCR2"	0.415	0.193	0.719	0.191
"LEFTY2"	0.35	0.14	0.701	0.158
"C1orf55"	0.35	0.14	0.701	0.158
"H3F3A"	0.35	0.14	0.701	0.158
"ACBD3"	0.398	0.179	0.714	0.182
"MIXL1"	0.398	0.179	0.714	0.182
"LIN9"	0.398	0.179	0.714	0.182
"PARP1"	0.398	0.179	0.714	0.182
"C1orf95"	0.431	0.198	0.712	0.179
"ITPKB"	0.431	0.198	0.712	0.179
"PSEN2"	0.439	0.204	0.714	0.183
"CABC1"	0.636	0.33	0.703	0.165
"CDC42BPA"	0.63	0.325	0.702	0.163
"ZNF678"	0.384	0.172	0.715	0.184
"LOC100130093"	0.384	0.172	0.715	0.184
"SNAP47"	0.384	0.172	0.715	0.184
"JMJD4"	0.384	0.172	0.715	0.184
"PRSS38"	0.384	0.172	0.715	0.184
"WNT9A"	0.384	0.172	0.715	0.184
"WNT3A"	0.381	0.17	0.715	0.183
"ARF1"	0.381	0.17	0.715	0.183
"C1orf35"	0.381	0.17	0.715	0.183
"MRPL55"	0.381	0.17	0.715	0.183
"GUK1"	0.381	0.17	0.715	0.183
"GJC2"	0.381	0.17	0.715	0.183
"C1orf69"	0.381	0.17	0.715	0.183
"OBSCN"	0.803	0.473	0.713	0.181
"TRIM11"	0.707	0.376	0.696	0.153
"TRIM17"	0.359	0.154	0.716	0.184
[truncated: 19,218 more rows]

## Sheet: snp_p.value
Genes	C1	C2	C3	C4
"FHIT"	0.719865	0.909794	0.0832419	0.0832407		Note: 1. C1 represents p.value returns from Fisher's exact test (C1 vs C2+C3+C4) for each gene
"HSPA4"	0.511516	0.606396	0.158539	0.158569		2. C2 represents p.value returns from Fisher's exact test (C2 vs C1+C3+C4) for each gene
"REM1"	0.0241786	0.577338	0.531621	0.0244162		3. C3 represents p.value returns from Fisher's exact test (C3 vs C1+C2+C4) for each gene
"HIST1H4I"	NaN	NaN	NaN	NaN		4. C4 represents p.value returns from Fisher's exact test (C4 vs C1+C2+C3) for each gene
"LIFR"	0.0832275	0.0832195	0.0832419	0.0832407
"PDCD11"	0.0535136	0.116717	0.000666465	0.000660847
"PPP3R1"	0.752878	0.18963	0.548641	0.53168
"CAMK1"	0.719865	0.909794	0.0832419	0.0832407
"PIK3CA"	0.274049	0.559674	0.00222946	0.58682
"PIK3CB"	0.511516	0.606396	0.158539	0.158569
"GPR183"	NaN	NaN	NaN	NaN
"PIK3CD"	0.17151	0.236693	0.0244392	0.0244162
"CAMK4"	0.719865	0.909794	0.0832419	0.0832407
"PIK3CG"	0.93911	0.559674	0.00222946	0.00221813
"STK24"	0.511516	0.606396	0.158539	0.158569
"NUP98"	0.21455	0.387352	0.00222946	0.00221813
"XPC"	0.16255	0.161329	0.158539	0.158569
"SP1"	0.0832275	0.0832195	0.0832419	0.0832407
"MUC1"	NaN	NaN	NaN	NaN
"CAMKV"	0.719865	0.909794	0.0832419	0.0832407
"PIK3C3"	0.329877	0.326892	0.320217	0.320289
"MAX"	0.511516	0.606396	0.158539	0.158569
"GTSE1"	0.119185	0.18963	0.00737665	0.00735739
"BAK1"	NaN	NaN	NaN	NaN
"MAF"	0.348158	0.239697	1.79563e-12	0.848066
"CTBP1"	0.511516	0.606396	0.158539	0.158569
"CTBP2"	0.990358	0.973138	1.55832e-09	0.624336
"MYO3A"	0.93911	0.559674	0.00222946	0.00221813
"MYO3B"	0.509127	0.265362	0.00737665	0.00735739
"ITGA5"	0.936168	0.810166	0.044821	0.0448035
"ITGA7"	0.465134	0.236693	0.531621	0.0244162
"XPO5"	0.158878	0.159037	0.158539	0.158569
"XPO4"	0.85626	0.65807	0.0244392	0.480624
"MTCP1"	NaN	NaN	NaN	NaN
"TTK"	0.603396	0.870207	0.0134096	0.0133871
"PRKCQ"	0.158878	0.159037	0.158539	0.158569
"CYP27B1"	0.669222	0.3973	0.0134096	0.0133871
"TTL"	NaN	NaN	NaN	NaN
"KSR1"	0.158878	0.159037	0.158539	0.158569
"KSR2"	0.274049	0.109715	0.00222946	0.00221813
"FAM123B"	0.321019	0.321394	0.320217	0.320289
"ANAPC5"	0.603396	0.870207	0.0134096	0.0133871
"RPS6KA1"	0.329877	0.326892	0.320217	0.320289
"RPS6KA2"	0.719865	0.909794	0.0832419	0.0832407
"RPS6KA3"	0.321019	0.321394	0.320217	0.320289
"RPS6KA4"	NaN	NaN	NaN	NaN
"RPS6KA5"	0.501742	0.358408	5.56286e-07	0.982301
"RPS6KA6"	0.158878	0.159037	0.158539	0.158569
"BCL2A1"	NaN	NaN	NaN	NaN
"ITGAV"	0.329877	0.326892	0.320217	0.320289
"FRAT1"	NaN	NaN	NaN	NaN
"HLF"	0.321019	0.321394	0.320217	0.320289
"NOV"	0.329877	0.326892	0.320217	0.320289
"CD40LG"	0.0832275	0.0832195	0.0832419	0.0832407
"NUP133"	0.719865	0.909794	0.0832419	0.0832407
"SMAD4"	0.509127	0.265362	0.00737665	0.00735739
"SMAD7"	0.752878	0.500764	0.00737665	0.53168
"SMAD2"	0.329877	0.326892	0.320217	0.320289
"SMAD3"	0.158878	0.159037	0.158539	0.158569
"CAMK1D"	0.511516	0.606396	0.158539	0.158569
"MYLK4"	0.321019	0.321394	0.320217	0.320289
"MYLK2"	0.719865	0.909794	0.0832419	0.0832407
"MYLK3"	0.242071	0.289138	0.0832419	0.0832407
"TCEA1"	0.465134	0.65807	0.0244392	0.0244162
"PRKAR1A"	0.321019	0.321394	0.320217	0.320289
"PRKAR1B"	0.158878	0.159037	0.158539	0.158569
"OLIG2"	NaN	NaN	NaN	NaN
"SRPK3"	0.158878	0.159037	0.158539	0.158569
"SRPK2"	0.0832275	0.0832195	0.0832419	0.0832407
"ADARB2"	NaN	NaN	NaN	NaN
"SPP1"	0.321019	0.321394	0.320217	0.320289
"CLPTM1"	0.158878	0.159037	0.158539	0.158569
"C17orf37"	0.194556	0.418718	0.575767	0.00121317
"CDC42"	0.158878	0.159037	0.158539	0.158569
"RGS22"	0.0131556	0.0130356	0.0134096	0.0133871
"DPYD"	0.465134	0.65807	0.0244392	0.0244162
"POU5F1B"	0.85626	0.577338	0.0244392	0.0244162
"FIP1L1"	0.719865	0.909794	0.0832419	0.0832407
"XPA"	0.158878	0.159037	0.158539	0.158569
"CD44"	NaN	NaN	NaN	NaN
"CD40"	0.719865	0.909794	0.0832419	0.0832407
"FPGT"	NaN	NaN	NaN	NaN
"FGFR1OP"	0.319659	0.0369153	0.704792	0.128236
"PHOX2B"	NaN	NaN	NaN	NaN
"LRGUK"	0.85626	0.577338	0.0244392	0.0244162
"TCL1A"	0.329877	0.326892	0.320217	0.320289
"CFI"	0.120936	0.145938	0.044821	0.0448035
"RALA"	0.321019	0.321394	0.320217	0.320289
"EWSR1"	0.90742	0.728285	0.0040585	0.00404332
"RPN1"	0.719865	0.909794	0.0832419	0.0832407
"MCF2"	0.603396	0.870207	0.0134096	0.0133871
"RCBTB2"	0.511516	0.606396	0.158539	0.158569
"HDAC4"	0.511516	0.606396	0.158539	0.158569
"SIX4"	0.329877	0.326892	0.320217	0.320289
"HDAC8"	0.465134	0.65807	0.0244392	0.0244162
"RELA"	0.343446	0.458827	0.044821	0.0448035
"PIP4K2A"	0.603396	0.356038	0.0134096	0.505633
"PIP4K2C"	0.321019	0.321394	0.320217	0.320289
"PIP4K2B"	0.321019	0.321394	0.320217	0.320289
"KLK3"	0.0241786	0.65807	7.79368e-62	0.0244162
"KLK7"	0.181123	0.014254	3.15688e-10	2.76492e-10
"WNK1"	0.630679	0.986674	0.00122128	0.00121317
"ELK1"	0.936168	0.810166	0.044821	0.0448035
"WHSC1"	0.630679	0.986674	0.00122128	0.00121317
"PAK4"	0.158878	0.159037	0.158539	0.158569
"APC"	0.752878	0.921002	0.00737665	0.00735739
"PAK6"	0.329877	0.326892	0.320217	0.320289
"PAK7"	0.158878	0.159037	0.158539	0.158569
"PAK1"	0.329877	0.326892	0.320217	0.320289
"PAK2"	0.158878	0.159037	0.158539	0.158569
"PAK3"	0.669222	0.3973	0.0134096	0.0133871
"RECQL4"	0.819913	0.389402	0.729555	0.483638
"FOXP1"	0.0659919	0.243857	4.22808e-06	4.09073e-06
"FANCD2"	0.0181913	0.0397344	0.000666465	0.000660847
"COPS5"	0.329877	0.326892	0.320217	0.320289
"PINK1"	0.321019	0.321394	0.320217	0.320289
"MNX1"	0.329877	0.326892	0.320217	0.320289
"MYCN"	0.465134	0.65807	0.0244392	0.0244162
"KIAA0802"	0.408036	0.277994	0.0040585	0.558749
"ZNF608"	0.752878	0.921002	0.00737665	0.00735739
"MFSD2A"	0.158878	0.159037	0.158539	0.158569
"PRKG1"	0.315191	0.404576	8.16577e-06	0.876633
"PRKG2"	0.0832275	0.0832195	0.0832419	0.0832407
"NLK"	0.235951	0.356038	0.0134096	0.0133871
"TCF3"	NaN	NaN	NaN	NaN
"GCK"	0.936168	0.810166	0.044821	0.0448035
"IGFBP5"	NaN	NaN	NaN	NaN
"SKP2"	0.329877	0.326892	0.320217	0.320289
"MAK"	0.0446226	0.044528	0.044821	0.0448035
"STK32C"	0.329877	0.326892	0.320217	0.320289
"STK32B"	NaN	NaN	NaN	NaN
"STK32A"	0.603396	0.870207	0.0134096	0.0133871
"C15orf21"	NaN	NaN	NaN	NaN
"STK38L"	NaN	NaN	NaN	NaN
"MEF2A"	0.343446	0.458827	0.044821	0.0448035
"BTK"	0.158878	0.159037	0.158539	0.158569
"PDGFRB"	0.85626	0.577338	0.0244392	0.0244162
"PDGFRA"	0.840723	0.979785	2.17035e-06	0.946911
"ZNF331"	0.511516	0.606396	0.158539	0.158569
"TEX14"	0.936168	0.458827	0.044821	0.456659
"EIF2B5"	0.120936	0.145938	0.044821	0.0448035
"CSMD3"	0.533309	0.824741	6.69417e-08	0.876977
"MLF1"	0.511516	0.606396	0.158539	0.158569
"MECOM"	0.481621	0.678322	1.07754e-11	0.259965
"TPM4"	0.321019	0.321394	0.320217	0.320289
"RPS6KB1"	0.377843	0.172653	0.0040585	0.00404332
"TRADD"	0.321019	0.321394	0.320217	0.320289
"RPS6KB2"	0.16255	0.161329	0.158539	0.158569
"FBXW7"	0.235951	0.356038	0.0134096	0.0133871
"TGFBR2"	0.669222	0.3973	0.0134096	0.0133871
"TGFBR1"	0.0832275	0.909794	0.0832419	0.433739
"RPS6KL1"	0.249614	0.632119	1.38987e-10	0.618575
"TET1"	0.465134	0.65807	0.0244392	0.0244162
"FAM159A"	0.329877	0.326892	0.320217	0.320289
"CYP24A1"	0.719865	0.909794	0.0832419	0.0832407
"KTN1"	0.278373	0.515394	0.00122128	0.00121317
"MYBL2"	0.719865	0.909794	0.0832419	0.0832407
"SMARCA4"	0.235951	0.356038	0.0134096	0.0133871
"AXIN2"	0.329877	0.326892	0.320217	0.320289
"AXIN1"	0.719865	0.909794	0.0832419	0.0832407
"FYN"	0.321019	0.321394	0.320217	0.320289
"SGK196"	0.465134	0.236693	0.0244392	0.480624
"ZAP70"	0.465134	0.65807	0.0244392	0.0244162
"STRADA"	0.93911	0.559674	0.00222946	0.00221813
"CDC5L"	0.85626	0.65807	0.0244392	0.480624
"RAC1"	0.158878	0.159037	0.158539	0.158569
"SBDS"	0.0828138	0.0830076	0.0832419	0.0832407
"FCGR2B"	0.321019	0.321394	0.320217	0.320289
"SKIL"	0.321019	0.321394	0.320217	0.320289
"PBX1"	0.719865	0.909794	0.0832419	0.0832407
"BCL3"	0.161706	0.0991784	0.557467	0.00404332
"PTCH2"	0.752878	0.500764	0.00737665	0.53168
"PTCH1"	0.85626	0.577338	0.0244392	0.0244162
"TSSK1B"	0.719865	0.909794	0.0832419	0.0832407
"DNMT1"	0.719865	0.909794	0.0832419	0.0832407
"CACNA1F"	0.00113149	0.418718	0.575767	0.61586
"TAOK1"	0.0832275	0.0832195	0.0832419	0.0832407
"BRDT"	0.936168	0.810166	0.044821	0.0448035
"TTN"	0.000604692	0.0415725	0.000666465	0.645831
"FLCN"	0.329877	0.326892	0.320217	0.320289
"CDX2"	0.511516	0.606396	0.158539	0.158569
"TRIM28"	0.120936	0.145938	0.044821	0.0448035
"TRIM24"	0.321019	0.321394	0.320217	0.320289
"CREB1"	0.329877	0.326892	0.320217	0.320289
"BGLAP"	NaN	NaN	NaN	NaN
"PER1"	0.0832275	0.0832195	0.0832419	0.0832407
"BRD4"	0.0241786	0.0240549	0.0244392	0.0244162
"BRD2"	0.747933	0.406192	2.22706e-35	5.50673e-05
"BRD3"	0.936168	0.810166	0.044821	0.0448035
"ORMDL3"	NaN	NaN	NaN	NaN
"AKT1"	0.242071	0.289138	0.0832419	0.0832407
"PTPN11"	0.158878	0.159037	0.158539	0.158569
"SP140"	0.719865	0.909794	0.0832419	0.0832407
"HIF1A"	0.702911	0.209746	3.92548e-14	0.394924
"GAB1"	0.719865	0.909794	0.0832419	0.0832407
"RICTOR"	0.0131556	0.0130356	0.0134096	0.0133871
"PPM1E"	0.669222	0.870207	0.0134096	0.505633
"TMEM123"	0.0813415	0.00807573	0.969749	1.18895e-15
"PPARGC1A"	0.0832275	0.0832195	0.0832419	0.0832407
"RNF130"	0.465134	0.65807	0.0244392	0.0244162
"MSMB"	NaN	NaN	NaN	NaN
"CHEK2"	0.314898	0.500764	0.00737665	0.00735739
"CHEK1"	NaN	NaN	NaN	NaN
"CDK11A"	0.511516	0.606396	0.158539	0.158569
"CDK11B"	0.619466	0.0609339	1.42788e-14	1.02461e-14
"PAX5"	0.514043	0.387352	0.00222946	0.58682
"PAX7"	NaN	NaN	NaN	NaN
"PAX3"	0.0168162	0.229477	2.97273e-05	0.338058
"PTPN1"	NaN	NaN	NaN	NaN
"PAXIP1"	0.274049	0.838169	0.566508	0.58682
"PAX8"	0.242071	0.289138	0.0832419	0.0832407
"HOXC11"	0.329877	0.326892	0.320217	0.320289
"DDR2"	0.350141	0.0833573	4.22808e-06	4.09073e-06
"DDR1"	0.0131556	0.0130356	0.0134096	0.0133871
"CAMKK2"	0.511516	0.606396	0.158539	0.158569
"CAMKK1"	0.321019	0.321394	0.320217	0.320289
"EIF4EBP1"	0.158878	0.159037	0.158539	0.158569
"VEGFC"	0.274049	0.559674	0.00222946	0.58682
"BAG4"	0.158878	0.159037	0.158539	0.158569
"RPS6"	NaN	NaN	NaN	NaN
"ADAMTS19"	0.0832275	0.0832195	0.0832419	0.0832407
"ADAMTS18"	0.603396	0.356038	0.540027	0.0133871
"VDAC1"	0.329877	0.326892	0.320217	0.320289
"CD79B"	0.321019	0.321394	0.320217	0.320289
"BCR"	0.640363	0.895357	0.865749	0.731939
"CD79A"	0.321019	0.321394	0.320217	0.320289
"HOXA13"	0.321019	0.321394	0.320217	0.320289
"PPAPDC1B"	0.511516	0.606396	0.158539	0.158569
"HOXA11"	0.321019	0.321394	0.320217	0.320289
"PSMA4"	0.158878	0.159037	0.158539	0.158569
"TSSK6"	NaN	NaN	NaN	NaN
"SRC"	0.321019	0.321394	0.320217	0.320289
"TSSK4"	0.0832275	0.0832195	0.0832419	0.0832407
"COL4A3BP"	0.511516	0.606396	0.158539	0.158569
"TSSK3"	0.719865	0.909794	0.0832419	0.0832407
"FBXO43"	0.719865	0.909794	0.0832419	0.0832407
"MSH5"	0.719865	0.289138	0.0832419	0.433739
"MSH6"	0.936168	0.810166	0.044821	0.0448035
"EIF2AK1"	0.242071	0.0830076	0.0832419	0.433739
"EIF2AK3"	0.242071	0.289138	0.0832419	0.0832407
"KCNH2"	0.314898	0.18963	0.548641	0.00735739
"EIF2AK4"	0.21455	0.387352	0.00222946	0.00221813
"COL1A1"	0.161706	0.277994	0.0040585	0.00404332
"TMPO"	0.752878	0.921002	0.00737665	0.00735739
"MCM3AP"	0.235951	0.122454	0.0134096	0.505633
"CAMK1G"	0.321019	0.321394	0.320217	0.320289
"ECM1"	0.0446226	0.810166	0.044821	0.456659
"FOXO3"	0.0832275	0.909794	0.515418	0.0832407
"FOXO1"	0.321019	0.321394	0.320217	0.320289
"TOP1"	0.321019	0.321394	0.320217	0.320289
"FOXO4"	0.511516	0.606396	0.158539	0.158569
"GCNT2"	0.514043	0.838169	0.00222946	0.00221813
"AMHR2"	NaN	NaN	NaN	NaN
"RPL22"	0.343446	0.458827	0.044821	0.0448035
"ELL"	NaN	NaN	NaN	NaN
"PLAG1"	0.158878	0.606396	0.158539	0.411858
"SMARCB1"	0.158878	0.159037	0.158539	0.158569
"PIGU"	0.465134	0.65807	0.0244392	0.0244162
"IL1RAP"	NaN	NaN	NaN	NaN
"CATSPERB"	0.936168	0.810166	0.044821	0.0448035
"RHPN2"	0.511516	0.606396	0.158539	0.158569
"MPPED2"	0.719865	0.909794	0.0832419	0.0832407
"PDK1"	0.0832275	0.909794	0.515418	0.0832407
"PDK3"	NaN	NaN	NaN	NaN
"PDK2"	0.321019	0.321394	0.320217	0.320289
"PDK4"	0.196855	0.229477	2.97273e-05	0.80768
"RGL3"	0.511516	0.606396	0.158539	0.158569
"WBP4"	NaN	NaN	NaN	NaN
"PTGS2"	0.158878	0.159037	0.158539	0.158569
"RGL2"	0.321019	0.321394	0.320217	0.320289
"MAFB"	NaN	NaN	NaN	NaN
"OGG1"	NaN	NaN	NaN	NaN
"RBPJ"	0.000604692	0.0415725	0.000666465	0.645831
"NTRK1"	0.0832275	0.0832195	0.0832419	0.0832407
"NTRK2"	0.669222	0.356038	0.540027	0.505633
"NTRK3"	0.0924041	0.663141	0.000362026	0.282125
"HSP90AB1"	0.0832275	0.0832195	0.0832419	0.0832407
"ARHGAP26"	0.329877	0.326892	0.320217	0.320289
"ARHGAP29"	0.353336	0.657963	0.000666465	0.000660847
"BLNK"	0.321019	0.321394	0.320217	0.320289
"TWF1"	0.321019	0.321394	0.320217	0.320289
"DDIT3"	0.321019	0.321394	0.320217	0.320289
"TWF2"	0.321019	0.321394	0.320217	0.320289
"UBR5"	0.514043	0.387352	0.00222946	0.58682
"KRAS"	0.000168678	0.000156818	0.000195616	0.000193123
"ADAM6"	NaN	NaN	NaN	NaN
"BMP4"	0.302594	0.646165	0.000105079	0.000103472
"SOCS1"	NaN	NaN	NaN	NaN
"SOCS3"	0.0832275	0.0832195	0.0832419	0.0832407
"PPP2CA"	0.321019	0.321394	0.320217	0.320289
"EEF1D"	0.719865	0.909794	0.0832419	0.0832407
"ACSL6"	0.719865	0.909794	0.0832419	0.0832407
"GRB2"	0.321019	0.321394	0.320217	0.320289
"GRB7"	NaN	NaN	NaN	NaN
"EIF4G1"	0.792142	0.418718	0.00122128	0.00121317
"TRIM33"	0.346769	0.216192	0.729555	1.29026e-07
"PCM1"	0.439027	0.809638	0.000362026	0.000358239
"TRIM37"	0.719865	0.909794	0.0832419	0.0832407
"TRIM36"	0.936168	0.810166	0.044821	0.0448035
"SSU72"	0.603396	0.870207	0.0134096	0.0133871
"NEK10"	0.120936	0.145938	0.044821	0.0448035
"NEK11"	0.17151	0.236693	0.0244392	0.0244162
"IL1R1"	NaN	NaN	NaN	NaN
"CHD1"	0.37594	0.640411	1.18052e-19	0.618575
"CHD5"	0.655959	0.81832	0.000666465	0.645831
"LRRK1"	0.465134	0.65807	0.0244392	0.0244162
"LRRK2"	0.274049	0.559674	0.00222946	0.58682
"CHD9"	0.274049	0.559674	0.00222946	0.58682
"CHD8"	0.147356	0.0287366	1.56413e-05	1.52555e-05
"SULF1"	0.85626	0.577338	0.0244392	0.0244162
"PIKFYVE"	0.321019	0.321394	0.320217	0.320289
"CDC25C"	0.511516	0.606396	0.158539	0.158569
"MN1"	0.603396	0.870207	0.0134096	0.0133871
"CDC25A"	0.0832275	0.0832195	0.0832419	0.0832407
"RHOH"	0.0832275	0.0832195	0.0832419	0.0832407
"PRKCG"	0.669222	0.3973	0.0134096	0.0133871
"ITPR2"	0.691719	0.226665	2.17035e-06	2.09023e-06
"RHOA"	0.321019	0.321394	0.320217	0.320289
"ITPR1"	0.465134	0.65807	0.0244392	0.0244162
"PBK"	0.321019	0.321394	0.320217	0.320289
"PRDM16"	0.0131556	0.0130356	0.0134096	0.0133871
"IL1RN"	0.936168	0.810166	0.044821	0.0448035
"KDSR"	NaN	NaN	NaN	NaN
"TLK1"	0.533309	0.824741	0.742274	6.25956e-08
"TLK2"	0.158878	0.159037	0.158539	0.158569
"MPL"	0.329877	0.326892	0.320217	0.320289
"AIFM3"	0.719865	0.289138	0.515418	0.0832407
"IL17RD"	0.719865	0.909794	0.0832419	0.0832407
"MATK"	0.343446	0.458827	0.044821	0.0448035
"SOST"	0.321019	0.321394	0.320217	0.320289
"MAPK14"	0.860472	0.883397	0.615054	0.000103472
"MAPK15"	0.321019	0.321394	0.320217	0.320289
"MAPK10"	0.936168	0.810166	0.044821	0.0448035
"MAPK11"	0.321019	0.321394	0.320217	0.320289
"SACS"	0.747933	0.783035	5.60836e-05	0.77394
"MAPK13"	0.329877	0.326892	0.320217	0.320289
"FZD1"	0.883557	0.809638	0.000362026	0.676685
"TEK"	0.329877	0.326892	0.320217	0.320289
"BTG1"	0.419641	0.280791	2.77535e-07	0.946976
"CACNB2"	0.444425	0.414594	3.15688e-10	0.676901
"TEC"	0.585031	0.736371	6.02472e-11	0.731939
"CYP2B6"	0.511516	0.161329	0.158539	0.411858
"NBN"	NaN	NaN	NaN	NaN
"NFKB1"	0.0241786	0.0240549	0.0244392	0.0244162
"NFKB2"	NaN	NaN	NaN	NaN
"APAF1"	0.511516	0.606396	0.158539	0.158569
"FSCB"	0.235951	0.122454	0.0134096	0.505633
"CLPTM1L"	NaN	NaN	NaN	NaN
"PDZRN4"	0.0241786	0.0240549	0.0244392	0.0244162
"ADK"	0.511516	0.606396	0.158539	0.158569
"RASGRF1"	0.350141	0.298203	0.669379	4.09073e-06
"RASGRF2"	0.0446226	0.810166	0.044821	0.456659
"TACC3"	0.161706	0.277994	0.0040585	0.00404332
"PRKACG"	0.158878	0.159037	0.158539	0.158569
"PRKACA"	0.158878	0.159037	0.158539	0.158569
"PRKACB"	0.0832275	0.0832195	0.0832419	0.0832407
"ACVR1"	0.329877	0.326892	0.320217	0.320289
"KALRN"	0.0613848	0.0675683	5.60836e-05	0.77394
"JUNB"	NaN	NaN	NaN	NaN
"JUND"	0.158878	0.159037	0.158539	0.158569
"TLX1"	NaN	NaN	NaN	NaN
"TLX3"	NaN	NaN	NaN	NaN
"P2RX7"	0.465134	0.65807	0.0244392	0.0244162
"BCL2L11"	0.329877	0.326892	0.320217	0.320289
"SFRS3"	0.321019	0.321394	0.320217	0.320289
"MLH1"	0.638082	0.646165	0.615054	0.000103472
"IL1R2"	0.321019	0.321394	0.320217	0.320289
"VPS13B"	0.00113149	0.00109029	0.00122128	0.00121317
"TRAF2"	0.511516	0.606396	0.158539	0.158569
"TRAF6"	NaN	NaN	NaN	NaN
"TMPRSS2"	0.321019	0.321394	0.320217	0.320289
"ALS2"	0.533498	0.217543	0.000362026	0.000358239
"Hugo_Symbol"	NaN	NaN	NaN	NaN
"TAB2"	0.158878	0.159037	0.158539	0.158569
"TAB1"	0.329877	0.326892	0.320217	0.320289
"COL14A1"	0.21455	0.387352	0.00222946	0.00221813
"GRIN2B"	0.0241786	0.0240549	0.0244392	0.0244162
"CDH11"	0.936168	0.810166	0.044821	0.0448035
"GRIN2A"	0.0809884	0.149793	0.00222946	0.00221813
"SCD"	0.321019	0.321394	0.320217	0.320289
"SDHC"	0.321019	0.321394	0.320217	0.320289
"SDHB"	NaN	NaN	NaN	NaN
"ATF1"	0.321019	0.321394	0.320217	0.320289
"SDHD"	0.321019	0.321394	0.320217	0.320289
"ATF2"	0.719865	0.909794	0.0832419	0.0832407
"HSF1"	0.511516	0.606396	0.158539	0.158569
"RYK"	0.719865	0.289138	0.0832419	0.433739
"BUB1B"	0.242071	0.289138	0.0832419	0.0832407
"IL6ST"	0.158878	0.159037	0.158539	0.158569
"LASP1"	0.511516	0.606396	0.158539	0.158569
"DBN1"	0.321019	0.321394	0.320217	0.320289
"EEF2K"	0.719865	0.909794	0.0832419	0.0832407
"SMG1"	0.509127	0.265362	0.00737665	0.00735739
"CDC73"	0.936168	0.810166	0.044821	0.0448035
"SRPK1"	0.0446226	0.044528	0.044821	0.0448035
"WEE2"	0.242071	0.289138	0.0832419	0.0832407
"WEE1"	0.321019	0.321394	0.320217	0.320289
"ZMYM2"	0.377843	0.172653	0.0040585	0.00404332
"NPR1"	0.0212322	0.00838204	3.39064e-09	0.742215
"B3GALT6"	0.321019	0.321394	0.320217	0.320289
"TBX22"	NaN	NaN	NaN	NaN
"TPM3"	0.85626	0.577338	0.0244392	0.0244162
"CAMK2D"	0.321019	0.321394	0.320217	0.320289
"CAMK2G"	0.329877	0.326892	0.320217	0.320289
"CAMK2A"	0.109216	0.0783719	0.575767	0.00121317
"CAMK2B"	NaN	NaN	NaN	NaN
"MTUS2"	0.21455	0.149793	0.00222946	0.58682
"STK3"	0.242071	0.289138	0.0832419	0.0832407
"CEP110"	0.439027	0.401615	0.000362026	0.676685
"CSF3R"	0.511516	0.606396	0.158539	0.158569
"CXCL10"	NaN	NaN	NaN	NaN
"CYP3A4"	0.511516	0.606396	0.158539	0.158569
"CXCL12"	0.943778	0.451874	0.880304	2.16254e-11
"AKAP4"	0.321019	0.321394	0.320217	0.320289
"AKAP6"	0.314898	0.500764	0.00737665	0.00735739
"AKAP9"	0.667472	0.511145	1.61042e-18	0.562031
"STARD3"	0.235951	0.356038	0.0134096	0.0133871
"NUAK1"	0.0446226	0.044528	0.044821	0.0448035
"NOVA1"	0.0832275	0.0832195	0.0832419	0.0832407
"HSP90B1"	0.455298	0.707852	0.729555	1.29026e-07
"COL3A1"	0.00388863	0.00380929	0.0040585	0.00404332
"CHIC2"	0.000168678	0.0145744	0.000195616	0.708366
"TNFRSF13C"	0.321019	0.321394	0.320217	0.320289
"JAK2"	0.603396	0.870207	0.0134096	0.0133871
"JAK3"	0.719865	0.909794	0.0832419	0.0832407
"ATR"	0.752878	0.921002	0.00737665	0.00735739
"JAK1"	0.235951	0.356038	0.0134096	0.0133871
"TNFRSF4"	0.511516	0.606396	0.158539	0.158569
"NR1H2"	0.0131556	0.0130356	0.0134096	0.0133871
"NR1H3"	0.511516	0.606396	0.158539	0.158569
"ALPK1"	0.507589	0.640411	1.38987e-10	1.20235e-10
"ALPK3"	0.93911	0.838169	0.00222946	0.58682
"ALPK2"	0.540773	0.549166	0.984866	0.969345
"GUCY2D"	0.321019	0.321394	0.320217	0.320289
"GUCY2F"	0.0446226	0.044528	0.044821	0.0448035
"DST"	0.0276628	0.358408	1.36055e-27	0.982301
"CHUK"	0.719865	0.909794	0.0832419	0.0832407
"PPARG"	0.719865	0.909794	0.0832419	0.0832407
"PPARD"	0.0446226	0.044528	0.044821	0.0448035
"PPARA"	NaN	NaN	NaN	NaN
"BRF2"	NaN	NaN	NaN	NaN
"ING1"	0.936168	0.810166	0.044821	0.0448035
"TYRO3"	0.377843	0.172653	0.0040585	0.00404332
"CSNK1A1"	0.158878	0.159037	0.158539	0.158569
"GLYATL2"	0.719865	0.909794	0.0832419	0.0832407
"OR4E2"	0.0832275	0.0832195	0.0832419	0.0832407
"RALBP1"	0.16255	0.161329	0.158539	0.158569
"ASH2L"	NaN	NaN	NaN	NaN
"PRKDC"	0.0131556	0.0130356	0.0134096	0.0133871
"DYRK3"	0.511516	0.606396	0.158539	0.158569
"DYRK2"	0.719865	0.909794	0.0832419	0.0832407
"DYRK4"	0.343446	0.458827	0.044821	0.0448035
"NCOA2"	0.0446226	0.810166	0.523419	0.0448035
"NCOA3"	0.519988	0.502308	0.822959	0.678752
"NCOA1"	0.0241786	0.0240549	0.0244392	0.0244162
"NCOA4"	0.0832275	0.909794	0.515418	0.0832407
"MTCP1NB"	NaN	NaN	NaN	NaN
"NR2F1"	0.0832275	0.0832195	0.0832419	0.0832407
"DDB2"	0.511516	0.606396	0.158539	0.158569
"RIMS2"	0.792142	0.418718	0.00122128	0.00121317
"RIF1"	0.509127	0.265362	0.00737665	0.00735739
"GSG2"	0.321019	0.321394	0.320217	0.320289
"SS18"	0.120936	0.145938	0.044821	0.0448035
"LDLR"	0.16255	0.161329	0.158539	0.158569
"IL2RA"	0.511516	0.606396	0.158539	0.158569
"TBCK"	0.0131556	0.0130356	0.0134096	0.0133871
"LMO1"	0.321019	0.326892	0.5	0.320289
"ENHO"	NaN	NaN	NaN	NaN
"IL21R"	0.85626	0.65807	0.531621	0.0244162
"PRKD1"	0.514043	0.838169	0.00222946	0.00221813
"PRKD2"	0.329877	0.326892	0.320217	0.320289
"PRKD3"	0.194556	0.0682255	0.00122128	0.00121317
"CTTN"	0.242071	0.289138	0.0832419	0.0832407
"DHFR"	0.719865	0.909794	0.0832419	0.0832407
"ERC1"	0.465134	0.236693	0.0244392	0.480624
"BAX"	0.161706	0.277994	0.0040585	0.00404332
"ZNF497"	0.0832275	0.0832195	0.0832419	0.0832407
"PLCG2"	0.509127	0.265362	0.00737665	0.00735739
"BAD"	0.0446226	0.044528	0.044821	0.0448035
"ERG"	0.669222	0.3973	0.0134096	0.0133871
"MLKL"	0.0832275	0.909794	0.515418	0.0832407
"C15orf55"	0.603396	0.870207	0.0134096	0.0133871
"EIF2S1"	0.158878	0.606396	0.158539	0.411858
"CDK18"	0.194556	0.0682255	0.00122128	0.00121317
"CDK19"	0.719865	0.909794	0.0832419	0.0832407
"ERBB4"	0.408036	0.66432	0.0040585	0.00404332
"DDX10"	0.0832275	0.909794	0.0832419	0.433739
"CDK12"	0.936168	0.810166	0.044821	0.0448035
"CDK13"	0.0241786	0.0240549	0.0244392	0.0244162
"CDK10"	0.158878	0.606396	0.507613	0.158569
"CDK16"	NaN	NaN	NaN	NaN
"CDK17"	0.936168	0.810166	0.044821	0.0448035
"CDK14"	0.936168	0.810166	0.044821	0.0448035
"CDK15"	0.158878	0.159037	0.158539	0.158569
"KLF6"	0.321019	0.321394	0.320217	0.320289
"PIP5KL1"	0.511516	0.606396	0.158539	0.158569
"N4BP2"	0.85626	0.577338	0.0244392	0.0244162
"ITIH5L"	0.669222	0.870207	0.540027	0.0133871
"FBN2"	0.161251	0.0675683	0.62545	0.77394
"FBN1"	0.353336	0.657963	0.000666465	0.000660847
"TPH1"	0.329877	0.326892	0.320217	0.320289
"TRIP11"	0.0131556	0.0130356	0.0134096	0.0133871
"TRIP13"	NaN	NaN	NaN	NaN
"MMP20"	0.329877	0.326892	0.320217	0.320289
"AIFM1"	0.329877	0.326892	0.320217	0.320289
"TFG"	0.321019	0.321394	0.320217	0.320289
"BTRC"	NaN	NaN	NaN	NaN
"MAP3K10"	0.0131556	0.0130356	0.0134096	0.0133871
"MAP3K11"	NaN	NaN	NaN	NaN
"MAP3K12"	0.0828138	0.0830076	0.0832419	0.0832407
"MAP3K13"	0.0446226	0.810166	0.523419	0.0448035
"MAP3K14"	0.108621	0.385019	8.16577e-06	0.370056
"PPP3CA"	0.0446226	0.810166	0.044821	0.456659
"PPP3CB"	0.719865	0.289138	0.0832419	0.433739
"PPP3CC"	0.719865	0.909794	0.0832419	0.0832407
"LIF"	0.321019	0.321394	0.320217	0.320289
"KIAA1549"	0.669222	0.3973	0.0134096	0.0133871
"STYK1"	NaN	NaN	NaN	NaN
"IKBKB"	0.321019	0.321394	0.320217	0.320289
"IKBKE"	0.511516	0.161329	0.507613	0.158569
"EIF3H"	0.321019	0.321394	0.320217	0.320289
"RARB"	0.752878	0.921002	0.00737665	0.00735739
"RARG"	0.321019	0.321394	0.320217	0.320289
"TSSK2"	0.0241786	0.577338	0.0244392	0.480624
"EIF3A"	0.90742	0.728285	0.0040585	0.00404332
"ATP5S"	NaN	NaN	NaN	NaN
"FADD"	0.511516	0.606396	0.158539	0.158569
"DYRK1A"	0.646435	0.824741	0.742274	0.50522
"CXCR7"	0.0832275	0.0832195	0.0832419	0.0832407
"DYRK1B"	0.511516	0.606396	0.158539	0.158569
"MYT1"	0.377843	0.172653	0.0040585	0.00404332
"CDKN2B"	NaN	NaN	NaN	NaN
"CDKN2C"	0.158878	0.159037	0.158539	0.158569
"CDKN2A"	0.0131556	0.0130356	0.0134096	0.0133871
"CDKN2D"	NaN	NaN	NaN	NaN
"TPO"	0.719865	0.909794	0.0832419	0.0832407
"CABC1"	0.431018	0.757526	0.658043	0.370056
"TPR"	0.85626	0.65807	0.0244392	0.480624
"SGK494"	0.321019	0.321394	0.320217	0.320289
"TUFT1"	NaN	NaN	NaN	NaN
"LRRIQ3"	0.329877	0.326892	0.320217	0.320289
"FN1"	0.474768	0.935554	1.48795e-23	0.808489
"SYK"	0.719865	0.909794	0.0832419	0.0832407
"CCL3"	0.511516	0.606396	0.158539	0.158569
"MAPK12"	0.936168	0.458827	0.523419	0.0448035
"CCL4"	0.321019	0.321394	0.320217	0.320289
"CCL5"	NaN	NaN	NaN	NaN
"BCKDK"	0.719865	0.909794	0.0832419	0.0832407
"ADAMTSL3"	0.161706	0.277994	0.0040585	0.00404332
"PDIK1L"	0.17151	0.236693	0.0244392	0.0244162
"F12"	0.329877	0.326892	0.320217	0.320289
"PCDH15"	0.908693	0.757526	0.658043	0.876633
"RALB"	NaN	NaN	NaN	NaN
"CREBBP"	0.987135	0.964452	0.60489	0.000193123
"SERPINA12"	0.158878	0.159037	0.158539	0.158569
"ATM"	0.274049	0.559674	0.00222946	0.58682
"SCYL2"	0.242071	0.289138	0.0832419	0.0832407
"SCYL3"	0.0446226	0.044528	0.044821	0.0448035
"SCYL1"	0.321019	0.321394	0.320217	0.320289
"ADAM32"	0.158878	0.159037	0.158539	0.158569
"ADHFE1"	0.343446	0.458827	0.044821	0.0448035
"ACOXL"	0.16255	0.161329	0.158539	0.158569
"BRIP1"	0.343446	0.458827	0.044821	0.0448035
"FLT4"	0.533498	0.217543	0.000362026	0.000358239
"FLT3"	0.936168	0.458827	0.523419	0.0448035
"FLT1"	0.21455	0.0507334	0.00222946	0.246606
"SET"	0.158878	0.159037	0.158539	0.158569
"CYP1B1"	0.509127	0.265362	0.00737665	0.00735739
"TMEM200A"	0.719865	0.909794	0.0832419	0.0832407
"FANCG"	0.719865	0.289138	0.515418	0.0832407
"FANCF"	0.0832275	0.909794	0.0832419	0.433739
"FANCE"	0.158878	0.159037	0.158539	0.158569
"FANCC"	0.0832275	0.909794	0.515418	0.0832407
"FANCB"	0.321019	0.321394	0.320217	0.320289
"FANCA"	0.90742	0.728285	0.0040585	0.00404332
"FANCM"	0.936168	0.810166	0.044821	0.0448035
"FANCL"	0.17151	0.236693	0.0244392	0.0244162
"FANCI"	0.0832275	0.0832195	0.0832419	0.0832407
"FRK"	0.16255	0.161329	0.158539	0.158569
"CARS"	0.321019	0.321394	0.320217	0.320289
"NPAT"	0.0619352	0.0145744	0.000195616	0.000193123
"TAOK2"	0.120936	0.145938	0.044821	0.0448035
"TAOK3"	0.90742	0.728285	0.0040585	0.00404332
"GRIK1"	0.603396	0.870207	0.0134096	0.0133871
"SLC22A15"	0.242071	0.289138	0.0832419	0.0832407
"IRS1"	0.936168	0.810166	0.044821	0.0448035
"IRS2"	0.158878	0.159037	0.158539	0.158569
"CDK1"	0.321019	0.321394	0.320217	0.320289
"CDK2"	0.321019	0.321394	0.320217	0.320289
"CDK3"	NaN	NaN	NaN	NaN
"CDK4"	0.321019	0.321394	0.320217	0.320289
"CDK5"	0.321019	0.321394	0.320217	0.320289
"CDK6"	NaN	NaN	NaN	NaN
"CDK7"	0.0832275	0.0832195	0.0832419	0.0832407
"CDK8"	0.0446226	0.044528	0.044821	0.0448035
"CDK9"	NaN	NaN	NaN	NaN
"HAPLN1"	0.119185	0.18963	0.00737665	0.00735739
"HOXA9"	0.158878	0.159037	0.158539	0.158569
"OBSCN"	0.0281804	0.0351391	0.78172	0.775035
"PTK2"	0.321019	0.321394	0.320217	0.320289
"PTK7"	0.936168	0.810166	0.044821	0.0448035
"PTK6"	0.408036	0.277994	0.557467	0.00404332
"MSH2"	0.514043	0.838169	0.00222946	0.00221813
"MSH3"	0.400242	0.201373	0.78172	6.64654e-09
"PRKAA2"	0.603396	0.356038	0.0134096	0.505633
"PRKAA1"	0.158878	0.159037	0.158539	0.158569
"CYP17A1"	0.511516	0.606396	0.158539	0.158569
"MCL1"	0.321019	0.321394	0.320217	0.320289
"PRKX"	0.329877	0.326892	0.320217	0.320289
"SCARA5"	0.511516	0.606396	0.158539	0.158569
"RGL1"	0.719865	0.909794	0.0832419	0.0832407
"ADCK4"	0.321019	0.321394	0.320217	0.320289
"ADCK5"	0.321019	0.321394	0.320217	0.320289
"ADCK2"	0.329877	0.326892	0.320217	0.320289
"RGL4"	0.936168	0.458827	0.044821	0.456659
"ADCK1"	0.533498	0.663141	0.000362026	0.676685
"ARHGDIB"	0.329877	0.326892	0.320217	0.320289
"PRKCI"	0.0131556	0.0130356	0.0134096	0.0133871
"PRKCH"	0.242071	0.289138	0.0832419	0.0832407
"PRKCA"	0.722405	0.596414	0.71706	0.946976
"ATP10A"	0.719865	0.909794	0.0832419	0.0832407
"PRKCB"	0.509127	0.265362	0.00737665	0.00735739
"PRKCE"	0.329877	0.326892	0.320217	0.320289
"PRKCD"	0.321019	0.321394	0.320217	0.320289
"MLL"	0.314898	0.500764	0.00737665	0.00735739
"PRKCZ"	0.0832275	0.0832195	0.0832419	0.0832407
"CDK20"	0.329877	0.326892	0.320217	0.320289
"FFAR2"	0.158878	0.159037	0.158539	0.158569
"LMNA"	0.0446226	0.044528	0.044821	0.0448035
"NRK"	0.235951	0.356038	0.0134096	0.0133871
"TOE1"	NaN	NaN	NaN	NaN
"SCRIB"	0.603396	0.870207	0.0134096	0.0133871
"GPR137"	0.158878	0.159037	0.158539	0.158569
"FBXO11"	NaN	NaN	NaN	NaN
"LTBR"	NaN	NaN	NaN	NaN
"MAP3K8"	0.0832275	0.0832195	0.0832419	0.0832407
"MAP3K9"	0.719865	0.909794	0.0832419	0.0832407
"PPP1R3A"	0.669222	0.3973	0.0134096	0.0133871
"MAP3K2"	0.408036	0.66432	0.0040585	0.00404332
"MAP3K3"	0.0832275	0.0832195	0.0832419	0.0832407
"PRPF31"	NaN	NaN	NaN	NaN
"MAP3K1"	0.419641	0.280791	2.77535e-07	0.946976
"MAP3K6"	0.343446	0.458827	0.044821	0.0448035
"MAP3K7"	0.792142	0.986674	0.00122128	0.61586
"MAP3K4"	0.533498	0.663141	0.000362026	0.676685
"MAP3K5"	0.792142	0.418718	0.00122128	0.00121317
"NUP214"	0.541256	0.935445	1.56413e-05	1.52555e-05
"NUP210"	0.0832275	0.909794	0.0832419	0.433739
"SETDB1"	0.0446226	0.044528	0.044821	0.0448035
"ERBB2"	0.509127	0.921002	0.548641	0.00735739
"ERBB3"	0.90742	0.728285	0.0040585	0.00404332
"SHC1"	0.936168	0.810166	0.044821	0.0448035
"FMO4"	NaN	NaN	NaN	NaN
"IDH2"	0.511516	0.606396	0.158539	0.158569
"IDH1"	0.0832275	0.0832195	0.0832419	0.0832407
"ZNF521"	0.509127	0.500764	0.00737665	0.225669
"PASK"	0.603396	0.870207	0.0134096	0.0133871
"TRPS1"	0.908241	0.88949	0.984866	0.969345
"FGFR4"	0.936168	0.810166	0.044821	0.0448035
"CTSS"	0.158878	0.159037	0.158539	0.158569
"FGFR2"	0.0832275	0.0832195	0.0832419	0.0832407
"FGFR3"	0.116749	0.0369078	0.924663	0.288674
"FGFR1"	0.0241786	0.0240549	0.0244392	0.0244162
"TCL6"	0.158878	0.159037	0.158539	0.158569
"INPP5D"	0.16255	0.161329	0.158539	0.158569
"SOS1"	0.511516	0.606396	0.158539	0.158569
"CXCL9"	NaN	NaN	NaN	NaN
"SPEN"	0.439027	0.401615	0.000362026	0.676685
"FKBP1A"	0.329877	0.326892	0.320217	0.320289
"PRRX1"	0.158878	0.159037	0.158539	0.158569
"SPEG"	0.603396	0.870207	0.0134096	0.0133871
"DAXX"	NaN	NaN	NaN	NaN
"STIL"	0.0131556	0.0130356	0.0134096	0.0133871
"MET"	0.792142	0.986674	0.575767	0.00121317
"AFF4"	0.85626	0.577338	0.0244392	0.0244162
"AFF3"	0.603396	0.870207	0.0134096	0.0133871
"AFF1"	0.719865	0.909794	0.0832419	0.0832407
"TIAM1"	0.514043	0.838169	0.00222946	0.00221813
"CARD9"	NaN	NaN	NaN	NaN
"THRSP"	0.321019	0.326892	0.5	0.320289
"STK40"	0.936168	0.810166	0.044821	0.0448035
"FOS"	0.158878	0.159037	0.158539	0.158569
"SFPQ"	NaN	NaN	NaN	NaN
"TP53"	0.212659	0.462355	0.78172	6.64654e-09
"GNAQ"	0.158878	0.159037	0.158539	0.158569
"UBE2O"	0.329877	0.326892	0.320217	0.320289
"GNAS"	0.85626	0.577338	0.0244392	0.0244162
"MED13L"	0.343446	0.458827	0.044821	0.0448035
"PALB2"	0.719865	0.909794	0.0832419	0.0832407
"SGK223"	0.158878	0.159037	0.158539	0.158569
"ILK"	0.0131556	0.0130356	0.0134096	0.0133871
"LHFP"	0.511516	0.606396	0.158539	0.158569
"IL1A"	0.158878	0.159037	0.158539	0.158569
"IL1B"	0.158878	0.159037	0.158539	0.158569
"SIK1"	0.511516	0.606396	0.158539	0.158569
"SIK3"	0.752878	0.500764	0.00737665	0.53168
"SIK2"	0.321019	0.321394	0.320217	0.320289
"MASTL"	0.0131556	0.0130356	0.0134096	0.0133871
"BMP2K"	0.158878	0.159037	0.158539	0.158569
"CASK"	0.158878	0.159037	0.158539	0.158569
"RABEP1"	0.0832275	0.0832195	0.0832419	0.0832407
"GPR87"	0.158878	0.606396	0.158539	0.411858
"MGC42105"	0.158878	0.159037	0.158539	0.158569
"NDUFA3"	NaN	NaN	NaN	NaN
"THRAP3"	0.321019	0.321394	0.320217	0.320289
"MAST1"	0.85626	0.236693	0.0244392	0.206727
"MAST2"	0.514043	0.387352	0.00222946	0.58682
"MAST3"	0.242071	0.289138	0.0832419	0.0832407
"MAST4"	0.603396	0.870207	0.0134096	0.0133871
"ADAM22"	0.0131556	0.3973	0.0134096	0.505633
"ADAM29"	0.85626	0.577338	0.0244392	0.0244162
"ADAM28"	0.0446226	0.044528	0.044821	0.0448035
"CYP1A2"	0.511516	0.606396	0.158539	0.158569
"DFNA5"	0.752878	0.921002	0.00737665	0.00735739
"VHL"	0.321019	0.321394	0.320217	0.320289
"SNRK"	0.321019	0.321394	0.320217	0.320289
"LATS1"	0.603396	0.870207	0.0134096	0.0133871
"IL2"	0.158878	0.159037	0.158539	0.158569
"IL3"	NaN	NaN	NaN	NaN
"RIPK4"	0.511516	0.606396	0.158539	0.158569
"DTX1"	0.719865	0.909794	0.0832419	0.0832407
"BIRC6"	0.426365	0.151439	0.000195616	0.000193123
"BIRC5"	0.465134	0.236693	0.0244392	0.480624
"BIRC3"	0.120936	0.145938	0.044821	0.0448035
"BIRC2"	NaN	NaN	NaN	NaN
"INSR"	0.343446	0.458827	0.044821	0.0448035
"RUNX1T1"	0.93911	0.559674	0.00222946	0.00221813
"ATP11A"	0.936168	0.458827	0.523419	0.0448035
"TLN1"	0.161706	0.277994	0.0040585	0.00404332
"PCNA"	0.321019	0.321394	0.320217	0.320289
"MSI2"	0.719865	0.909794	0.0832419	0.0832407
"GLTSCR1"	0.119185	0.18963	0.00737665	0.00735739
"MCM4"	0.0832275	0.0832195	0.0832419	0.0832407
"POU5F1"	NaN	NaN	NaN	NaN
"NTSR1"	0.511516	0.606396	0.158539	0.158569
"C3orf24"	NaN	NaN	NaN	NaN
"SSX4"	NaN	NaN	NaN	NaN
"TIMP3"	0.329877	0.326892	0.320217	0.320289
"SSX1"	0.16255	0.161329	0.158539	0.158569
"HBD"	0.321019	0.321394	0.320217	0.320289
"FAM132A"	0.511516	0.161329	0.158539	0.411858
"PKMYT1"	NaN	NaN	NaN	NaN
"EPO"	0.321019	0.321394	0.320217	0.320289
"BOK"	NaN	NaN	NaN	NaN
"PI4K2B"	0.936168	0.810166	0.044821	0.0448035
"PI4K2A"	0.321019	0.321394	0.320217	0.320289
"MBIP"	0.321019	0.321394	0.320217	0.320289
"INPP4B"	0.242071	0.289138	0.0832419	0.0832407
"WHSC1L1"	0.17151	0.236693	0.0244392	0.0244162
"LYN"	NaN	NaN	NaN	NaN
"RNASEL"	0.158878	0.159037	0.158539	0.158569
"FASLG"	0.85626	0.577338	0.0244392	0.0244162
"PMS1"	0.861714	0.513301	0.636079	0.80768
"PMS2"	0.936168	0.458827	0.044821	0.456659
"BRSK2"	0.752878	0.921002	0.00737665	0.00735739
"BRSK1"	0.0832275	0.0832195	0.0832419	0.0832407
"ROBO1"	0.278373	0.515394	0.00122128	0.00121317
"ROBO2"	0.742095	0.216192	1.3704e-07	1.29026e-07
"MST1R"	0.343446	0.458827	0.044821	0.0448035
"TLR3"	0.936168	0.810166	0.044821	0.0448035
"DDX6"	0.85626	0.577338	0.0244392	0.0244162
"HUNK"	NaN	NaN	NaN	NaN
"DDX1"	NaN	NaN	NaN	NaN
"TLR4"	0.85626	0.577338	0.0244392	0.0244162
"YSK4"	0.465134	0.65807	0.0244392	0.0244162
"TLR9"	0.329877	0.326892	0.320217	0.320289
"ZNF217"	0.0832275	0.909794	0.515418	0.0832407
"VDR"	0.936168	0.458827	0.523419	0.0448035
"NFKBIA"	0.669222	0.3973	0.0134096	0.0133871
"DCLK1"	0.936168	0.810166	0.044821	0.0448035
"NR3C1"	0.514043	0.838169	0.00222946	0.00221813
"DCLK3"	0.329877	0.326892	0.320217	0.320289
"DCLK2"	0.242071	0.289138	0.0832419	0.0832407
"CLTC"	0.329877	0.326892	0.320217	0.320289
"ADRBK1"	0.242071	0.289138	0.0832419	0.0832407
"ADRBK2"	0.752878	0.500764	0.00737665	0.53168
"UBE3B"	0.90742	0.728285	0.0040585	0.00404332
"TFE3"	NaN	NaN	NaN	NaN
"RPGRIP1"	0.511516	0.606396	0.158539	0.158569
"MYD88"	0.16255	0.161329	0.158539	0.158569
"TOP2B"	0.509127	0.265362	0.00737665	0.00735739
"TOP2A"	0.85626	0.577338	0.0244392	0.0244162
"NACA"	0.93911	0.838169	0.00222946	0.58682
"TFEB"	0.719865	0.909794	0.0832419	0.0832407
"FAM118A"	0.321019	0.321394	0.320217	0.320289
"SBK2"	NaN	NaN	NaN	NaN
"FGF4"	0.321019	0.321394	0.320217	0.320289
"FGF2"	0.321019	0.321394	0.320217	0.320289
"FGF1"	0.329877	0.326892	0.320217	0.320289
"VAV1"	0.343446	0.145938	0.523419	0.0448035
"HOXD13"	0.242071	0.289138	0.0832419	0.0832407
"HOXD10"	0.158878	0.159037	0.158539	0.158569
"HOXD11"	0.242071	0.289138	0.0832419	0.0832407
"NUP153"	0.669222	0.870207	0.540027	0.0133871
"TNF"	0.511516	0.161329	0.158539	0.411858
"TOX3"	0.158878	0.159037	0.158539	0.158569
"STRADB"	0.321019	0.321394	0.320217	0.320289
"NRBP2"	NaN	NaN	NaN	NaN
"NRBP1"	0.242071	0.289138	0.0832419	0.0832407
"NPR2"	0.158878	0.159037	0.158539	0.158569
"JAZF1"	0.0832275	0.0832195	0.0832419	0.0832407
"DIABLO"	0.158878	0.159037	0.158539	0.158569
"TP63"	0.400257	0.965806	0.954666	2.13322e-13
"TNN"	0.85626	0.577338	0.0244392	0.0244162
"MAPK3"	0.0446226	0.044528	0.044821	0.0448035
"MAPK1"	0.158878	0.159037	0.158539	0.158569
"MAPK6"	0.329877	0.326892	0.320217	0.320289
"MAPK7"	0.242071	0.289138	0.0832419	0.0832407
"MAPK4"	0.17151	0.236693	0.0244392	0.0244162
"MAPK8"	0.0832275	0.0832195	0.0832419	0.0832407
"MAPK9"	0.158878	0.159037	0.158539	0.158569
"NKD2"	NaN	NaN	NaN	NaN
"LYL1"	NaN	NaN	NaN	NaN
"RBL1"	0.93911	0.838169	0.00222946	0.58682
"RBL2"	0.158878	0.159037	0.158539	0.158569
"VCPIP1"	0.511516	0.606396	0.158539	0.158569
"PAQR4"	NaN	NaN	NaN	NaN
"KIAA1804"	0.329877	0.326892	0.320217	0.320289
"TGS1"	0.235951	0.356038	0.0134096	0.0133871
"STAT5B"	0.158878	0.159037	0.158539	0.158569
"STAT5A"	0.439027	0.401615	0.000362026	0.676685
"GNRH1"	NaN	NaN	NaN	NaN
"NUMA1"	0.0446226	0.044528	0.044821	0.0448035
"TRIB3"	0.321019	0.321394	0.320217	0.320289
"MAGEB16"	0.329877	0.326892	0.320217	0.320289
"ADAM10"	0.936168	0.810166	0.044821	0.0448035
"HSPA1B"	0.321019	0.321394	0.320217	0.320289
"HSPA1A"	0.321019	0.321394	0.320217	0.320289
"ADAM17"	0.0870904	0.612872	5.90415e-16	0.320584
"ADAM18"	0.0446226	0.044528	0.044821	0.0448035
"NRAS"	0.0181913	0.0397344	0.000666465	0.000660847
"CPNE5"	0.936168	0.810166	0.044821	0.0448035
"PXK"	0.511516	0.606396	0.158539	0.158569
"PXN"	0.329877	0.326892	0.320217	0.320289
"DGKB"	0.987135	0.525381	0.000195616	0.000193123
"GLYAT"	0.936168	0.810166	0.044821	0.0448035
"DGKG"	0.0832275	0.0832195	0.0832419	0.0832407
"ICK"	0.669222	0.3973	0.0134096	0.0133871
"RAD21"	0.0832275	0.909794	0.515418	0.0832407
"AAK1"	0.198403	0.110599	0.969749	0.415844
"TCERG1L"	0.158878	0.159037	0.158539	0.158569
"NEK2"	0.16255	0.161329	0.158539	0.158569
"NPM1"	0.435839	0.746338	3.15688e-10	2.76492e-10
"BCL10"	NaN	NaN	NaN	NaN
"DGCR14"	NaN	NaN	NaN	NaN
"PDPK1"	NaN	NaN	NaN	NaN
"PPP3R2"	0.0832275	0.0832195	0.0832419	0.0832407
"CRKL"	0.329877	0.326892	0.320217	0.320289
"MEN1"	0.242071	0.289138	0.0832419	0.0832407
"HIPK3"	0.669222	0.3973	0.0134096	0.0133871
"HIPK2"	0.158878	0.159037	0.158539	0.158569
"HIPK1"	0.343446	0.458827	0.044821	0.0448035
"HIPK4"	0.16255	0.161329	0.158539	0.158569
"TYK2"	0.511516	0.606396	0.158539	0.158569
"NEK9"	0.719865	0.909794	0.0832419	0.0832407
"LEMD1"	NaN	NaN	NaN	NaN
"AMZ2"	NaN	NaN	NaN	NaN
"WAS"	NaN	NaN	NaN	NaN
"SP110"	0.329877	0.326892	0.320217	0.320289
"ARHGEF10"	0.235951	0.356038	0.0134096	0.0133871
"ARHGEF12"	0.465134	0.236693	0.0244392	0.480624
"WLS"	0.0446226	0.044528	0.044821	0.0448035
"PAPPA"	0.752878	0.921002	0.00737665	0.00735739
"PIK3C2B"	0.314898	0.500764	0.00737665	0.00735739
"PIK3C2A"	0.139115	0.242536	0.704792	5.30202e-07
"PIK3C2G"	0.198403	0.110599	1.05435e-13	0.938759
"LRP6"	0.883557	0.663141	0.000362026	0.000358239
"PTEN"	0.754984	0.81832	0.000666465	0.000660847
"ANGPTL4"	NaN	NaN	NaN	NaN
"GPR119"	NaN	NaN	NaN	NaN
"EIF5A2"	NaN	NaN	NaN	NaN
"GPR112"	0.346769	0.895068	0.729555	0.483638
"LGR5"	0.329877	0.326892	0.320217	0.320289
"OR2L13"	0.0832275	0.0832195	0.0832419	0.0832407
"ELAVL1"	0.0832275	0.0832195	0.0832419	0.0832407
"DSTYK"	0.85626	0.577338	0.0244392	0.0244162
"CDKN1B"	NaN	NaN	NaN	NaN
"CDKN1A"	0.0832275	0.0832195	0.0832419	0.0832407
"MLL3"	0.690349	0.153519	3.39064e-09	3.06676e-09
"MYO18B"	0.603396	0.870207	0.0134096	0.0133871
"PRG4"	0.321019	0.321394	0.320217	0.320289
"EDNRA"	0.242071	0.289138	0.0832419	0.0832407
"EDNRB"	0.329877	0.326892	0.320217	0.320289
"MST4"	0.329877	0.326892	0.320217	0.320289
"NF2"	0.752878	0.921002	0.00737665	0.00735739
"NF1"	0.258876	0.308888	0.62545	5.50673e-05
"CCDC50"	NaN	NaN	NaN	NaN
"CCDC56"	NaN	NaN	NaN	NaN
"NCAPD3"	0.669222	0.3973	0.0134096	0.0133871
"BLM"	0.603396	0.870207	0.0134096	0.0133871
"HOXC13"	NaN	NaN	NaN	NaN
"VEGFA"	0.329877	0.326892	0.320217	0.320289
"BLK"	0.511516	0.606396	0.158539	0.158569
"HCK"	0.158878	0.159037	0.158539	0.158569
"BNIP3"	NaN	NaN	NaN	NaN
"PSIP1"	0.0832275	0.0832195	0.0832419	0.0832407
"ZNF423"	0.00716032	0.265362	0.548641	0.00735739
"MYH10"	0.85626	0.577338	0.0244392	0.0244162
"MYH11"	0.278373	0.21664	0.575767	0.00121317
"RET"	0.0832275	0.0832195	0.0832419	0.0832407
"AKAP12"	0.626449	0.229477	2.97273e-05	2.90959e-05
"REL"	0.719865	0.909794	0.0832419	0.0832407
"TSC2"	0.408036	0.66432	0.0040585	0.00404332
"TSC1"	0.0446226	0.044528	0.044821	0.0448035
"NEDD8"	0.321019	0.321394	0.320217	0.320289
"NEDD9"	0.321019	0.321394	0.320217	0.320289
"SMC2"	0.158878	0.159037	0.158539	0.158569
"CDC34"	0.321019	0.321394	0.320217	0.320289
"PTTG1"	0.158878	0.159037	0.158539	0.158569
"SLCO4A1"	0.242071	0.289138	0.0832419	0.0832407
"JARID2"	0.0832275	0.0832195	0.0832419	0.0832407
"LTK"	0.321019	0.321394	0.320217	0.320289
"RIOK2"	0.158878	0.159037	0.158539	0.158569
"RIOK3"	0.242071	0.289138	0.0832419	0.0832407
"RIOK1"	0.343446	0.458827	0.044821	0.0448035
"BMPR1A"	0.0446226	0.044528	0.044821	0.0448035
"BMPR1B"	NaN	NaN	NaN	NaN
"TP73"	0.719865	0.909794	0.0832419	0.0832407
"ZFYVE9"	NaN	NaN	NaN	NaN
"ZAK"	0.278373	0.515394	0.00122128	0.00121317
"ZMYND10"	NaN	NaN	NaN	NaN
"EGFR"	0.278373	0.515394	0.00122128	0.00121317
"IGF1R"	0.93911	0.838169	0.566508	0.00221813
"BAP1"	0.719865	0.909794	0.0832419	0.0832407
"NDE1"	0.16255	0.161329	0.158539	0.158569
"CAD"	0.465134	0.65807	0.0244392	0.0244162
"CCNA2"	0.465134	0.65807	0.0244392	0.0244162
"CCNA1"	NaN	NaN	NaN	NaN
"ATP13A5"	0.343446	0.458827	0.044821	0.0448035
"UHMK1"	0.719865	0.909794	0.0832419	0.0832407
"HNF1B"	0.343446	0.458827	0.044821	0.0448035
"CXCR2"	0.158878	0.159037	0.158539	0.158569
"CXCR1"	0.321019	0.321394	0.320217	0.320289
"HNF1A"	0.139306	0.0287063	1.79563e-12	0.484479
"PGR"	0.333726	0.153519	0.795278	3.06676e-09
"CXCR4"	0.0241786	0.0240549	0.0244392	0.0244162
"JAG2"	0.719865	0.909794	0.0832419	0.0832407
"JAG1"	0.0241786	0.0240549	0.0244392	0.0244162
"BMI1"	0.343446	0.458827	0.044821	0.0448035
"SLC45A3"	0.343446	0.458827	0.044821	0.0448035
"TTBK2"	0.158878	0.159037	0.158539	0.158569
"TTBK1"	0.797595	0.671435	0.669379	4.09073e-06
"E2F1"	0.242071	0.289138	0.0832419	0.0832407
"MAPKBP1"	0.280574	0.226665	0.680949	2.09023e-06
"PNMT"	0.158878	0.159037	0.158539	0.158569
"C9orf96"	0.936168	0.810166	0.044821	0.0448035
"GHR"	0.0446226	0.044528	0.044821	0.0448035
"PCSK7"	0.158878	0.159037	0.158539	0.158569
"MIF"	NaN	NaN	NaN	NaN
"PTK2B"	0.321019	0.321394	0.320217	0.320289
"TNRC6B"	0.797595	0.888337	4.22808e-06	0.387124
"DAB1"	0.669222	0.3973	0.0134096	0.0133871
"FBLN5"	0.936168	0.810166	0.044821	0.0448035
"ADAMTS2"	0.936168	0.810166	0.044821	0.0448035
"ARHGEF7"	0.0131556	0.870207	0.540027	0.505633
"C1orf86"	NaN	NaN	NaN	NaN
"CBFB"	0.321019	0.321394	0.320217	0.320289
"CDH1"	0.314898	0.500764	0.00737665	0.00735739
"GAK"	0.242071	0.289138	0.0832419	0.0832407
"CDH3"	0.85626	0.577338	0.0244392	0.0244162
"CDH2"	0.752878	0.921002	0.00737665	0.00735739
"DFFA"	0.321019	0.321394	0.320217	0.320289
"DFFB"	0.321019	0.321394	0.320217	0.320289
"SCD5"	0.0446226	0.044528	0.044821	0.0448035
"MARK2"	0.603396	0.870207	0.0134096	0.0133871
"PAFAH1B2"	0.321019	0.321394	0.320217	0.320289
"GH1"	0.511516	0.161329	0.158539	0.411858
"SPRY2"	0.329877	0.326892	0.320217	0.320289
"CSF2"	0.321019	0.321394	0.320217	0.320289
"CSF3"	0.321019	0.321394	0.320217	0.320289
"PLEKHA5"	0.0241786	0.0240549	0.0244392	0.0244162
"CYLD"	0.603396	0.356038	0.0134096	0.505633
"NGF"	0.719865	0.909794	0.0832419	0.0832407
"CNTN1"	0.0446226	0.044528	0.044821	0.0448035
"CNTN6"	0.346769	0.505546	0.729555	0.911835
"TRIB1"	0.321019	0.321394	0.320217	0.320289
"TRIB2"	0.158878	0.159037	0.158539	0.158569
"CNTN5"	0.377843	0.172653	0.0040585	0.00404332
"CYSLTR2"	0.511516	0.606396	0.158539	0.158569
"NEK6"	NaN	NaN	NaN	NaN
"NEK7"	0.511516	0.606396	0.158539	0.158569
"NEK4"	0.329877	0.326892	0.320217	0.320289
"NEK5"	0.329877	0.326892	0.320217	0.320289
"BMF"	0.16255	0.161329	0.158539	0.158569
"NEK3"	0.224494	0.857928	7.28322e-21	0.650292
"NEK1"	0.0446226	0.044528	0.044821	0.0448035
"NEK8"	0.321019	0.321394	0.320217	0.320289
"GATS"	0.511516	0.606396	0.158539	0.158569
"COL18A1"	0.603396	0.870207	0.0134096	0.0133871
"CDC42BPG"	0.242071	0.289138	0.0832419	0.0832407
"CDC42BPA"	0.936168	0.810166	0.044821	0.0448035
"CDC42BPB"	0.603396	0.870207	0.0134096	0.0133871
"BMX"	0.321019	0.321394	0.320217	0.320289
"TNKS2"	0.90742	0.728285	0.0040585	0.00404332
"COX6C"	NaN	NaN	NaN	NaN
"BUB1"	0.0241786	0.0240549	0.0244392	0.0244162
"ASTN1"	0.630679	0.986674	0.00122128	0.00121317
"MRE11A"	0.158878	0.159037	0.158539	0.158569
"CCDC6"	0.321019	0.321394	0.320217	0.320289
"SHH"	0.719865	0.909794	0.0832419	0.0832407
"WNT1"	0.719865	0.289138	0.0832419	0.433739
"MGA"	0.17151	0.236693	0.0244392	0.0244162
"SEMA5B"	0.321019	0.321394	0.320217	0.320289
"DNAH8"	0.976984	0.935445	1.56413e-05	0.841942
"NSD1"	0.669222	0.3973	0.0134096	0.0133871
"CSF1R"	0.158878	0.159037	0.158539	0.158569
"FOXE1"	0.321019	0.321394	0.320217	0.320289
"CNBP"	0.158878	0.159037	0.158539	0.158569
"WDHD1"	0.603396	0.870207	0.0134096	0.0133871
"STK4"	0.0828138	0.0830076	0.0832419	0.0832407
"MYH1"	0.274049	0.109715	0.00222946	0.00221813
"CDKL5"	0.509127	0.921002	0.00737665	0.53168
"CDKL4"	0.158878	0.159037	0.158539	0.158569
"MYH9"	0.161706	0.277994	0.0040585	0.00404332
"CDKL1"	0.321019	0.321394	0.320217	0.320289
"CDKL3"	0.936168	0.810166	0.044821	0.0448035
"CDKL2"	0.343446	0.458827	0.044821	0.0448035
"RANBP9"	0.0832275	0.0832195	0.0832419	0.0832407
"TBX18"	0.0446226	0.044528	0.044821	0.0448035
"NUAK2"	0.321019	0.321394	0.320217	0.320289
"RALGDS"	0.321019	0.321394	0.320217	0.320289
"AIM1"	0.85626	0.577338	0.0244392	0.0244162
"DLL1"	0.936168	0.458827	0.044821	0.456659
"AGAP2"	0.719865	0.909794	0.0832419	0.0832407
"NUDT11"	0.719865	0.909794	0.0832419	0.0832407
"DLL4"	0.465134	0.65807	0.0244392	0.0244162
"MERTK"	0.0832275	0.0832195	0.0832419	0.0832407
"ARNT"	0.511516	0.606396	0.158539	0.158569
"PIP5K1C"	0.158878	0.159037	0.158539	0.158569
"PIP5K1B"	0.511516	0.606396	0.158539	0.158569
"CSPP1"	0.0446226	0.044528	0.044821	0.0448035
"TGFB1"	0.719865	0.909794	0.0832419	0.0832407
"TGFB2"	0.161251	0.178485	0.62545	5.50673e-05
"TGFB3"	0.511516	0.606396	0.158539	0.158569
"TRIO"	0.0446226	0.044528	0.044821	0.0448035
"CCNB1IP1"	0.321019	0.321394	0.320217	0.320289
"IL18BP"	0.321019	0.321394	0.320217	0.320289
"MTMR11"	0.377843	0.728285	0.0040585	0.558749
"YWHAQ"	0.158878	0.159037	0.158539	0.158569
"RB1"	0.194556	0.986674	0.00122128	0.257875
"YWHAH"	0.321019	0.321394	0.320217	0.320289
"AURKA"	0.321019	0.321394	0.320217	0.320289
"AURKB"	0.321019	0.321394	0.320217	0.320289
"AURKC"	0.219378	0.229725	0.969749	0.938759
"FCRL4"	0.16255	0.161329	0.158539	0.158569
"TET2"	0.85626	0.577338	0.0244392	0.0244162
"NR4A3"	0.329877	0.326892	0.320217	0.320289
"CARD11"	0.0832275	0.0832195	0.0832419	0.0832407
"CARD10"	0.0130999	0.0252714	0.00122128	0.00121317
"CARD14"	0.511516	0.161329	0.507613	0.158569
"CASC5"	0.669222	0.3973	0.0134096	0.0133871
"CCNB1"	0.511516	0.161329	0.158539	0.411858
"ABI1"	0.630679	0.515394	0.575767	0.00121317
"ROCK1"	0.85626	0.577338	0.0244392	0.0244162
"ROCK2"	0.0832275	0.0832195	0.0832419	0.0832407
"MMP8"	0.936168	0.810166	0.044821	0.0448035
"MMP9"	0.511516	0.606396	0.158539	0.158569
"MMP2"	0.0446226	0.044528	0.044821	0.0448035
"MMP1"	NaN	NaN	NaN	NaN
"SLC6A8"	0.135368	0.305446	0.585249	0.000660847
"CHN1"	0.321019	0.321394	0.320217	0.320289
"CCNT1"	0.669222	0.3973	0.0134096	0.0133871
"AXL"	0.158878	0.159037	0.158539	0.158569
"C6orf97"	0.329877	0.326892	0.320217	0.320289
"CBFA2T3"	0.329877	0.326892	0.320217	0.320289
"TNFRSF8"	0.321019	0.321394	0.320217	0.320289
"TNFRSF9"	0.936168	0.810166	0.044821	0.0448035
"BRCA1"	0.465134	0.65807	0.0244392	0.0244162
"BRCA2"	0.278373	0.515394	0.00122128	0.00121317
"VRK1"	NaN	NaN	NaN	NaN
"VRK3"	0.0832275	0.0832195	0.0832419	0.0832407
"VRK2"	0.321019	0.321394	0.320217	0.320289
"WNK2"	0.235951	0.356038	0.0134096	0.0133871
"WNK3"	0.936168	0.810166	0.044821	0.0448035
"LRRC7"	0.00716032	0.00705864	0.00737665	0.00735739
"LRRC2"	0.120936	0.145938	0.044821	0.0448035
"PATZ1"	0.321019	0.321394	0.320217	0.320289
"RBBP8"	0.465134	0.65807	0.0244392	0.0244162
"PLD1"	0.0832275	0.0832195	0.0832419	0.0832407
"LOC100130776"	NaN	NaN	NaN	NaN
"RUNX2"	0.465134	0.65807	0.0244392	0.0244162
"PGGT1B"	0.603396	0.870207	0.0134096	0.0133871
"RUNX1"	0.120936	0.145938	0.044821	0.0448035
"BMPR2"	0.377843	0.172653	0.0040585	0.00404332
"LZTR1"	0.0446226	0.044528	0.044821	0.0448035
"PIP5K1A"	0.719865	0.909794	0.0832419	0.0832407
"APBB1IP"	0.329877	0.326892	0.320217	0.320289
"GRIA3"	0.274049	0.559674	0.00222946	0.58682
"HRAS"	0.158878	0.159037	0.158539	0.158569
"GUCY2C"	0.108621	0.119168	8.16577e-06	0.876633
"SEPT9"	0.630679	0.515394	0.00122128	0.61586
"SEPT5"	0.511516	0.606396	0.158539	0.158569
"SEPT6"	0.343446	0.458827	0.044821	0.0448035
"TNFRSF12A"	0.329877	0.326892	0.320217	0.320289
"SEPT3"	0.0832275	0.0832195	0.0832419	0.0832407
"SMURF1"	0.85626	0.65807	0.531621	0.0244162
"SMURF2"	0.00716032	0.265362	0.00737665	0.53168
"JUN"	0.158878	0.159037	0.158539	0.158569
"TFRC"	0.85626	0.577338	0.0244392	0.0244162
"EPHB2"	0.465134	0.65807	0.0244392	0.0244162
"EPHB3"	0.719865	0.909794	0.0832419	0.0832407
"PLCB2"	0.509127	0.921002	0.00737665	0.53168
"EPHB1"	0.274049	0.109715	0.00222946	0.00221813
"EPHB6"	0.0924041	0.0248463	0.000362026	0.000358239
"PARP9"	0.85626	0.577338	0.0244392	0.0244162
"EPHB4"	0.0446226	0.044528	0.044821	0.0448035
"EHBP1"	0.90742	0.66432	0.0040585	0.558749
"PARP1"	0.158878	0.159037	0.158539	0.158569
"GPHN"	0.408036	0.66432	0.0040585	0.00404332
"LMNB2"	0.0832275	0.0832195	0.0832419	0.0832407
"LMNB1"	0.465134	0.65807	0.0244392	0.0244162
"ESR2"	0.17151	0.236693	0.0244392	0.0244162
"ESR1"	0.158878	0.159037	0.158539	0.158569
"MELK"	0.321019	0.321394	0.320217	0.320289
"CTSL1"	NaN	NaN	NaN	NaN
"CTSL2"	NaN	NaN	NaN	NaN
"TIE1"	0.509127	0.265362	0.00737665	0.00735739
"PHF3"	0.0131556	0.3973	0.540027	0.0133871
"FGF20"	0.321019	0.321394	0.320217	0.320289
"SH3GL1"	0.719865	0.909794	0.0832419	0.0832407
"STRN4"	0.511516	0.606396	0.158539	0.158569
"NAV3"	0.90742	0.728285	0.0040585	0.00404332
"SS18L1"	0.329877	0.326892	0.320217	0.320289
"ERN2"	0.314898	0.500764	0.00737665	0.00735739
"KDR"	0.719865	0.909794	0.0832419	0.0832407
"ACACA"	0.592696	0.732589	1.10401e-06	0.122288
"ACACB"	0.377843	0.172653	0.0040585	0.00404332
"ALDH7A1"	0.321019	0.321394	0.320217	0.320289
"ATRX"	0.00210333	0.109715	0.566508	0.00221813
"PAWR"	NaN	NaN	NaN	NaN
"CYFIP1"	0.936168	0.810166	0.044821	0.0448035
"DIP2C"	0.21455	0.387352	0.00222946	0.00221813
"YES1"	0.603396	0.870207	0.0134096	0.0133871
"MLLT4"	0.514043	0.838169	0.00222946	0.00221813
"FAS"	0.321019	0.321394	0.320217	0.320289
"MLLT6"	0.93911	0.387352	0.566508	0.58682
"MLLT1"	0.329877	0.326892	0.320217	0.320289
"MLLT3"	0.736541	0.243857	0.669379	0.387124
"HNRNPA2B1"	0.329877	0.326892	0.320217	0.320289
"TERT"	0.321019	0.321394	0.320217	0.320289
"STAC2"	0.158878	0.159037	0.158539	0.158569
"OSR1"	0.321019	0.321394	0.320217	0.320289
"TP53BP1"	0.119185	0.18963	0.00737665	0.00735739
"CASP6"	NaN	NaN	NaN	NaN
"CASP7"	0.511516	0.606396	0.158539	0.158569
"CASP4"	0.752878	0.500764	0.00737665	0.53168
"CASP2"	0.511516	0.606396	0.158539	0.158569
"CASP3"	0.158878	0.159037	0.158539	0.158569
"CASP1"	0.158878	0.606396	0.158539	0.411858
"DRD2"	0.465134	0.236693	0.0244392	0.480624
"CASP8"	0.0832275	0.0832195	0.0832419	0.0832407
"CASP9"	0.511516	0.606396	0.158539	0.158569
"BCL9"	0.752878	0.500764	0.00737665	0.53168
"BCL6"	0.936168	0.810166	0.044821	0.0448035
"PICALM"	0.0832275	0.0832195	0.0832419	0.0832407
"BCL2"	0.321019	0.321394	0.320217	0.320289
"SGK269"	0.408036	0.66432	0.0040585	0.00404332
"PLK1"	0.343446	0.458827	0.044821	0.0448035
"PLK3"	0.719865	0.909794	0.0832419	0.0832407
"PLK2"	0.509127	0.265362	0.00737665	0.00735739
"PLK4"	0.719865	0.909794	0.0832419	0.0832407
"GLG1"	0.752878	0.921002	0.00737665	0.00735739
"AKT2"	NaN	NaN	NaN	NaN
"AKT3"	0.0832275	0.0832195	0.0832419	0.0832407
"NKX2.1"	NaN	NaN	NaN	NaN
"SDCCAG8"	0.158878	0.159037	0.158539	0.158569
"GRK6"	0.158878	0.159037	0.158539	0.158569
"GRK7"	0.343446	0.458827	0.044821	0.0448035
"GRK4"	0.85626	0.577338	0.0244392	0.0244162
"GRK5"	0.343446	0.458827	0.044821	0.0448035
"FSTL3"	0.321019	0.321394	0.320217	0.320289
"GRK1"	0.719865	0.909794	0.0832419	0.0832407
"MYC"	0.936168	0.458827	0.044821	0.456659
"MYB"	0.158878	0.159037	0.158539	0.158569
"SPAG8"	NaN	NaN	NaN	NaN
"P4HB"	0.936168	0.810166	0.044821	0.0448035
"FLI1"	0.861714	0.606212	2.97273e-05	2.90959e-05
"CSNK1G2"	NaN	NaN	NaN	NaN
"CSNK1G3"	0.343446	0.458827	0.044821	0.0448035
"CSNK1G1"	0.158878	0.159037	0.158539	0.158569
"SNAPC5"	0.329877	0.326892	0.320217	0.320289
"SERPINB1"	0.158878	0.159037	0.158539	0.158569
"ANKK1"	0.511516	0.606396	0.158539	0.158569
"SERPINB4"	0.242071	0.289138	0.0832419	0.0832407
"SMO"	0.669222	0.3973	0.0134096	0.0133871
"PNCK"	0.0446226	0.044528	0.044821	0.0448035
"GSK3A"	NaN	NaN	NaN	NaN
"MKRN3"	0.158878	0.159037	0.158539	0.158569
"GSK3B"	0.752878	0.500764	0.548641	0.00735739
"ATP8B1"	0.719865	0.909794	0.0832419	0.0832407
"PXDN"	0.719865	0.909794	0.0832419	0.0832407
"MAMDC4"	0.511516	0.606396	0.158539	0.158569
"DEK"	NaN	NaN	NaN	NaN
"NPRL2"	0.144729	0.300687	0.000666465	0.000660847
"GUCY1A2"	0.719865	0.909794	0.0832419	0.0832407
"MYST2"	0.719865	0.909794	0.0832419	0.0832407
"MYST3"	0.235951	0.356038	0.0134096	0.0133871
"MYST4"	0.0149728	0.0052991	0.809027	1.3955e-09
"TLR7"	0.321019	0.321394	0.320217	0.320289
"SIRT1"	0.0828138	0.0830076	0.0832419	0.0832407
"TRIM42"	0.0446226	0.810166	0.044821	0.456659
"GAS7"	0.158878	0.159037	0.158539	0.158569
"PRAME"	0.719865	0.909794	0.0832419	0.0832407
"HECW1"	0.669222	0.870207	0.0134096	0.505633
"FNBP1"	0.465134	0.65807	0.0244392	0.0244162
"EPHA8"	0.0832275	0.0832195	0.0832419	0.0832407
"EPHA7"	0.21455	0.387352	0.00222946	0.00221813
"EPHA6"	0.382557	0.504539	4.22808e-06	0.911657
"EPHA5"	0.453336	0.513301	2.97273e-05	0.80768
"EPHA4"	0.514043	0.387352	0.00222946	0.58682
"EPHA3"	0.17151	0.236693	0.0244392	0.0244162
"EPHA2"	0.321019	0.321394	0.320217	0.320289
"EPHA1"	NaN	NaN	NaN	NaN
"MUTYH"	0.242071	0.289138	0.0832419	0.0832407
"HNRNPH1"	0.0832275	0.0832195	0.0832419	0.0832407
"GPR141"	NaN	NaN	NaN	NaN
"TBK1"	NaN	NaN	NaN	NaN
"FGF19"	0.321019	0.321394	0.320217	0.320289
"KDM6A"	0.509127	0.265362	0.00737665	0.00735739
"PHIP"	0.509127	0.265362	0.00737665	0.00735739
"MCM3APAS"	0.334992	0.103133	0.000105079	0.000103472
"UNC13C"	0.204676	0.513301	2.97273e-05	2.90959e-05
"FMN2"	0.736541	0.888337	0.669379	4.09073e-06
"TNFRSF13B"	0.16255	0.161329	0.158539	0.158569
"GOPC"	0.465134	0.0746693	0.531621	0.480624
"CSNK1A1L"	0.158878	0.159037	0.158539	0.158569
"SEMA3B"	0.0832275	0.0832195	0.0832419	0.0832407
"PDE4DIP"	0.943778	0.845287	0.880304	0.760287
"BCL11A"	0.274049	0.109715	0.00222946	0.00221813
"BCL11B"	0.0607097	0.0746693	0.0244392	0.0244162
"RIPK1"	0.17151	0.236693	0.0244392	0.0244162
"LATS2"	0.736541	0.888337	4.22808e-06	0.911657
"RIPK3"	0.321019	0.321394	0.320217	0.320289
"RIPK2"	0.0832275	0.0832195	0.0832419	0.0832407
"RRM2"	0.16255	0.161329	0.158539	0.158569
"ODZ1"	0.754984	0.81832	0.000666465	0.000660847
"TXK"	0.0832275	0.0832195	0.0832419	0.0832407
"TAL1"	0.321019	0.321394	0.320217	0.320289
"TG"	0.377843	0.172653	0.0040585	0.00404332
"DAPK3"	0.321019	0.321394	0.320217	0.320289
"DAPK2"	0.936168	0.810166	0.044821	0.0448035
"DAPK1"	0.85626	0.577338	0.0244392	0.0244162
"ULK2"	0.0832275	0.0832195	0.0832419	0.0832407
"ULK3"	NaN	NaN	NaN	NaN
"PABPN1"	NaN	NaN	NaN	NaN
"ULK1"	0.511516	0.606396	0.158539	0.158569
"PIM2"	NaN	NaN	NaN	NaN
"PIM3"	0.329877	0.326892	0.320217	0.320289
"ULK4"	0.719865	0.909794	0.0832419	0.0832407
"PIM1"	0.17151	0.0746693	0.0244392	0.480624
"AR"	0.0241786	0.577338	0.0244392	0.480624
"HORMAD1"	0.321019	0.321394	0.320217	0.320289
"RASA1"	0.0446226	0.458827	0.523419	0.456659
"RASA3"	0.329877	0.326892	0.320217	0.320289
"PTPRU"	0.603396	0.870207	0.0134096	0.0133871
"PTPRT"	0.85626	0.577338	0.0244392	0.0244162
"CLP1"	0.511516	0.606396	0.158539	0.158569
"CREB3L2"	0.817696	0.781053	0.969749	0.938759
"PTPRD"	0.747933	0.783035	5.60836e-05	0.77394
"PTPRC"	0.85626	0.577338	0.0244392	0.0244162
"PGAP3"	NaN	NaN	NaN	NaN
"STK19"	NaN	NaN	NaN	NaN
"STK10"	0.719865	0.909794	0.0832419	0.0832407
"STK11"	0.321019	0.321394	0.320217	0.320289
"STK16"	NaN	NaN	NaN	NaN
"DMPK"	0.936168	0.810166	0.044821	0.0448035
"IRAK2"	0.242071	0.289138	0.0832419	0.0832407
"IRAK3"	0.321019	0.321394	0.320217	0.320289
"IRAK1"	0.329877	0.326892	0.320217	0.320289
"IRAK4"	0.321019	0.321394	0.320217	0.320289
"WRN"	0.278373	0.21664	0.00122128	0.61586
"GATA2"	0.321019	0.321394	0.320217	0.320289
"GATA1"	0.329877	0.326892	0.320217	0.320289
"LMTK3"	0.0241786	0.0240549	0.0244392	0.0244162
"LMTK2"	0.235951	0.356038	0.0134096	0.0133871
"POU2AF1"	0.158878	0.159037	0.158539	0.158569
"CCND1"	0.321019	0.321394	0.320217	0.320289
"CCND3"	0.329877	0.326892	0.320217	0.320289
"CCND2"	0.0832275	0.0832195	0.0832419	0.0832407
"PKDCC"	0.0832275	0.0832195	0.0832419	0.0832407
"TCF12"	0.321019	0.321394	0.320217	0.320289
"LMO2"	0.329877	0.326892	0.320217	0.320289
"TNFSF11"	0.511516	0.606396	0.158539	0.158569
"TNFSF10"	0.329877	0.326892	0.320217	0.320289
"ACVR1C"	0.90742	0.728285	0.0040585	0.00404332
"ACVR1B"	0.158878	0.159037	0.158539	0.158569
"ACVRL1"	0.511516	0.606396	0.158539	0.158569
"CHL1"	0.158878	0.606396	0.158539	0.411858
"SOX10"	0.343446	0.458827	0.044821	0.0448035
"SOX11"	0.321019	0.321394	0.320217	0.320289
"ISG15"	0.321019	0.321394	0.320217	0.320289
"HMMR"	0.85626	0.577338	0.0244392	0.0244162
"BRCC3"	0.321019	0.321394	0.320217	0.320289
"RAP1GDS1"	0.719865	0.909794	0.0832419	0.0832407
"TNK2"	0.314898	0.500764	0.00737665	0.00735739
"TNK1"	0.465134	0.65807	0.0244392	0.0244162
"ERLIN2"	NaN	NaN	NaN	NaN
"CBL"	0.511516	0.606396	0.158539	0.158569
"SLC22A3"	0.343446	0.458827	0.044821	0.0448035
"FLNA"	0.353336	0.657963	0.000666465	0.000660847
"FLNB"	0.90742	0.728285	0.0040585	0.00404332
"FLNC"	0.278373	0.21664	0.00122128	0.61586
"EIF4A1"	0.17151	0.236693	0.0244392	0.0244162
"EIF4A2"	0.85626	0.577338	0.0244392	0.0244162
"TLE1"	0.242071	0.289138	0.0832419	0.0832407
"LETM2"	0.465134	0.65807	0.0244392	0.0244162
"POLG"	0.158878	0.159037	0.158539	0.158569
"TNFRSF10B"	0.158878	0.159037	0.158539	0.158569
"XIAP"	0.511516	0.606396	0.158539	0.158569
"TAF15"	0.0832275	0.909794	0.0832419	0.433739
"FH"	NaN	NaN	NaN	NaN
"CDC7"	0.0446226	0.044528	0.044821	0.0448035
"SBK1"	NaN	NaN	NaN	NaN
"CIITA"	0.0832275	0.0832195	0.0832419	0.0832407
"TFPT"	0.235951	0.356038	0.0134096	0.0133871
"ASPH"	0.221812	0.0384755	1.10401e-06	1.05797e-06
"RBM15"	0.120936	0.0430144	0.044821	0.456659
"LAMA1"	0.0282613	0.0338662	2.97273e-05	0.80768
"RXRA"	0.85626	0.577338	0.0244392	0.0244162
"GRAMD1B"	0.0832275	0.909794	0.0832419	0.433739
"YAP1"	0.242071	0.289138	0.0832419	0.0832407
"KIAA2022"	0.936168	0.810166	0.044821	0.0448035
"ALK"	0.936168	0.810166	0.044821	0.0448035
"F8"	0.353336	0.657963	0.000666465	0.000660847
"LSP1"	0.321019	0.321394	0.320217	0.320289
"PLCG1"	0.93911	0.559674	0.00222946	0.00221813
"TAF1L"	0.274049	0.387352	0.566508	0.246606
"ABCA3"	0.353336	0.657963	0.000666465	0.000660847
"MARS"	NaN	NaN	NaN	NaN
"TOX"	0.0446226	0.458827	0.523419	0.456659
"CTNNB1"	0.85626	0.577338	0.0244392	0.0244162
"NGFR"	0.158878	0.159037	0.158539	0.158569
"MITF"	0.321019	0.321394	0.320217	0.320289
"RPTOR"	0.860472	0.407183	0.000105079	0.000103472
"EPS15"	0.85626	0.577338	0.0244392	0.0244162
"ZNF643"	0.321019	0.321394	0.320217	0.320289
"ITGB1"	0.0407894	0.00839403	0.000105079	0.000103472
"NOS2"	0.936168	0.810166	0.044821	0.0448035
"NOS3"	0.242071	0.289138	0.0832419	0.0832407
"LTBP3"	NaN	NaN	NaN	NaN
"ITGB4"	0.353336	0.657963	0.000666465	0.000660847
"ITGB6"	0.0832275	0.909794	0.0832419	0.433739
"ITGB8"	0.85626	0.577338	0.0244392	0.0244162
"WNK4"	0.754984	0.81832	0.000666465	0.000660847
"SUFU"	0.511516	0.606396	0.158539	0.158569
"HGF"	0.93911	0.559674	0.00222946	0.00221813
"LCP1"	0.0446226	0.044528	0.044821	0.0448035
"PRCC"	0.465134	0.65807	0.0244392	0.0244162
"DKK1"	NaN	NaN	NaN	NaN
"PSKH2"	0.719865	0.289138	0.515418	0.0832407
"PSKH1"	NaN	NaN	NaN	NaN
"ORAOV1"	NaN	NaN	NaN	NaN
"SULF2"	0.514043	0.838169	0.00222946	0.00221813
"ARAF"	0.936168	0.810166	0.044821	0.0448035
"INSRR"	0.936168	0.810166	0.044821	0.0448035
"EGF"	0.161251	0.406192	5.60836e-05	5.50673e-05
"DOM3Z"	0.321019	0.321394	0.320217	0.320289
"FGR"	0.0828138	0.0830076	0.0832419	0.0832407
"EXT2"	0.719865	0.909794	0.0832419	0.0832407
"EXT1"	0.523277	0.48777	0.646944	1.52555e-05
"LPP"	0.719865	0.909794	0.0832419	0.0832407
"STK17B"	0.719865	0.909794	0.0832419	0.0832407
"TESK1"	0.321019	0.321394	0.320217	0.320289
"TESK2"	0.321019	0.321394	0.320217	0.320289
"STK17A"	0.511516	0.606396	0.158539	0.158569
"ARID1A"	0.883557	0.663141	0.000362026	0.000358239
"DBF4"	0.719865	0.909794	0.0832419	0.0832407
"PKHD1"	0.278373	0.515394	0.00122128	0.00121317
"CYB5R4"	0.158878	0.159037	0.158539	0.158569
"STAR"	0.511516	0.606396	0.158539	0.158569
"FUS"	0.329877	0.326892	0.320217	0.320289
"USP6"	0.936168	0.810166	0.044821	0.0448035
"SPTAN1"	0.235951	0.356038	0.0134096	0.0133871
"WIF1"	0.321019	0.321394	0.320217	0.320289
"SLC29A1"	0.329877	0.326892	0.320217	0.320289
"RAGE"	0.321019	0.321394	0.320217	0.320289
"CCNE1"	0.936168	0.810166	0.044821	0.0448035
"MKL1"	0.0131556	0.0130356	0.0134096	0.0133871
"STK25"	0.262731	0.398624	1.10401e-06	0.982294
"SRMS"	0.0446226	0.044528	0.044821	0.0448035
"PHKG2"	0.158878	0.159037	0.158539	0.158569
"PHKG1"	0.936168	0.810166	0.044821	0.0448035
"FIGF"	0.511516	0.606396	0.158539	0.158569
"CSK"	0.329877	0.326892	0.320217	0.320289
"MLLT10"	0.752878	0.921002	0.00737665	0.00735739
"MLLT11"	0.719865	0.909794	0.0832419	0.0832407
"RAG1"	0.158878	0.159037	0.158539	0.158569
"EIF4E"	0.523277	0.935445	1.56413e-05	0.353706
"BCAR1"	0.329877	0.326892	0.320217	0.320289
"EIF4B"	0.719865	0.909794	0.0832419	0.0832407
"IRF4"	0.511516	0.606396	0.158539	0.158569
"CLK1"	0.0446226	0.044528	0.044821	0.0448035
"CLK2"	0.0446226	0.044528	0.044821	0.0448035
"CLK3"	0.0832275	0.0832195	0.0832419	0.0832407
"CLK4"	0.321019	0.321394	0.320217	0.320289
"HDAC1"	0.242071	0.289138	0.0832419	0.0832407
"HDAC3"	0.321019	0.321394	0.320217	0.320289
"HDAC2"	0.161706	0.277994	0.0040585	0.00404332
"PI4KB"	0.465134	0.65807	0.0244392	0.0244162
"PI4KA"	0.511516	0.606396	0.158539	0.158569
"HDAC6"	0.514043	0.387352	0.00222946	0.58682
"RFC4"	0.16255	0.161329	0.158539	0.158569
"OXSR1"	0.158878	0.159037	0.158539	0.158569
"NLRP6"	0.719865	0.909794	0.0832419	0.0832407
"NLRP1"	0.514043	0.838169	0.00222946	0.00221813
"ZBTB16"	0.752878	0.921002	0.00737665	0.00735739
"NLRP3"	0.135368	0.81832	0.585249	0.645831
"PSEN2"	0.158878	0.159037	0.158539	0.158569
"PSEN1"	0.719865	0.909794	0.0832419	0.0832407
"DOCK3"	0.93911	0.838169	0.00222946	0.58682
"RAB15"	0.329877	0.326892	0.320217	0.320289
"ACVR2A"	0.0832275	0.0832195	0.0832419	0.0832407
"ACVR2B"	NaN	NaN	NaN	NaN
"URB2"	0.669222	0.3973	0.0134096	0.0133871
"MTOR"	0.1884	0.401615	0.000362026	0.000358239
"LAMP1"	0.719865	0.909794	0.0832419	0.0832407
"EP300"	0.819173	0.414594	3.15688e-10	0.648228
"TRIM67"	0.329877	0.326892	0.320217	0.320289
"DUSP6"	0.936168	0.810166	0.044821	0.0448035
"OMG"	NaN	NaN	NaN	NaN
"ITK"	0.511516	0.606396	0.158539	0.158569
"OMD"	0.314898	0.500764	0.00737665	0.00735739
"RAD51"	0.242071	0.289138	0.0832419	0.0832407
"RAD50"	0.93911	0.559674	0.00222946	0.00221813
"AATK"	0.603396	0.122454	0.0134096	0.215959
"ERCC2"	0.158878	0.159037	0.158539	0.158569
"ERCC3"	0.719865	0.909794	0.0832419	0.0832407
"ERCC4"	0.329877	0.326892	0.320217	0.320289
"ERCC5"	0.936168	0.810166	0.044821	0.0448035
"ERCC6"	0.85626	0.577338	0.0244392	0.0244162
"NLRP10"	0.158878	0.159037	0.158539	0.158569
"SOX2"	0.0832275	0.909794	0.0832419	0.433739
"ELN"	0.0446226	0.044528	0.044821	0.0448035
"HIP1"	0.936168	0.458827	0.523419	0.0448035
"CEBPA"	0.329877	0.326892	0.320217	0.320289
"BIK"	NaN	NaN	NaN	NaN
"TPPP"	0.158878	0.159037	0.158539	0.158569
"BID"	NaN	NaN	NaN	NaN
"FASTK"	NaN	NaN	NaN	NaN
"DVL1"	0.343446	0.458827	0.044821	0.0448035
"SUZ12"	0.321019	0.321394	0.320217	0.320289
"MFSD4"	0.321019	0.321394	0.320217	0.320289
"TNFRSF11B"	0.158878	0.159037	0.158539	0.158569
"SLK"	0.90742	0.728285	0.0040585	0.00404332
"CTNNA2"	0.509127	0.265362	0.00737665	0.00735739
"BAI1"	0.936168	0.810166	0.044821	0.0448035
"BAI3"	0.161706	0.0316793	0.557467	0.558749
"TOPBP1"	0.0832275	0.0832195	0.0832419	0.0832407
"NOTCH4"	0.747933	0.406192	0.62545	0.77394
"NOTCH1"	0.343446	0.458827	0.044821	0.0448035
"NOTCH2"	0.936168	0.458827	0.044821	0.456659
"NOTCH3"	0.0607097	0.0746693	0.0244392	0.0244162
"ARFGEF1"	0.000320721	0.000302242	0.000362026	0.000358239
"MUSK"	0.321019	0.321394	0.320217	0.320289
"PMAIP1"	NaN	NaN	NaN	NaN
"PRPF4B"	0.158878	0.159037	0.158539	0.158569
"RAPGEF2"	0.706112	0.377548	0.768362	0.550659
"RANBP17"	0.161706	0.277994	0.0040585	0.00404332
"FURIN"	0.719865	0.289138	0.515418	0.0832407
"ZNF384"	NaN	NaN	NaN	NaN
"GADD45A"	0.158878	0.159037	0.158539	0.158569
"EML4"	0.0446226	0.044528	0.044821	0.0448035
"INHBA"	0.408036	0.0991784	0.557467	0.558749
"NUDT10"	0.16255	0.161329	0.158539	0.158569
"MDM2"	0.158878	0.159037	0.158539	0.158569
"MDM4"	0.158878	0.159037	0.158539	0.158569
"ROR2"	0.93911	0.387352	0.00222946	0.246606
"ROR1"	0.158878	0.159037	0.158539	0.158569
"GMPS"	0.321019	0.321394	0.320217	0.320289
"ATIC"	0.511516	0.606396	0.158539	0.158569
"NIN"	0.752878	0.921002	0.00737665	0.00735739
"TMEM74"	0.321019	0.321394	0.320217	0.320289
"MYLK"	0.419993	0.678322	1.07754e-11	8.93083e-12
"KIT"	0.0832275	0.0832195	0.0832419	0.0832407
"KPNA5"	0.0832275	0.0832195	0.0832419	0.0832407
"ZNF276"	NaN	NaN	NaN	NaN
"CRP"	NaN	NaN	NaN	NaN
"CTLA4"	0.158878	0.159037	0.158539	0.158569
"TFR2"	NaN	NaN	NaN	NaN
"FRS2"	NaN	NaN	NaN	NaN
"CRTC1"	0.120936	0.145938	0.044821	0.0448035
"TNFRSF17"	NaN	NaN	NaN	NaN
"ITGA10"	0.936168	0.810166	0.044821	0.0448035
"TSHR"	0.00716032	0.921002	0.548641	0.53168
"TNFRSF18"	0.321019	0.321394	0.320217	0.320289
"EIF5A"	0.0832275	0.0832195	0.0832419	0.0832407
"MAML2"	0.105044	0.135294	1.56413e-05	0.841942
"MAML3"	0.0619352	0.0145744	0.000195616	0.000193123
"MAML1"	0.329877	0.326892	0.320217	0.320289
"NONO"	0.511516	0.606396	0.158539	0.158569
"ROS1"	0.669222	0.870207	0.0134096	0.505633
"TRPM8"	0.343446	0.458827	0.044821	0.0448035
"TRPM6"	0.119185	0.18963	0.00737665	0.00735739
"TRPM7"	0.120936	0.145938	0.044821	0.0448035
"RARA"	0.343446	0.458827	0.044821	0.0448035
"TRRAP"	0.12513	0.0458392	0.615054	0.740808
"HERC2"	0.0809884	0.149793	0.00222946	0.00221813
"ASPSCR1"	0.719865	0.909794	0.0832419	0.0832407
"TNFRSF1B"	0.16255	0.161329	0.158539	0.158569
"TNFRSF1A"	0.158878	0.606396	0.158539	0.411858
"PEX5L"	0.0832275	0.0832195	0.0832419	0.0832407
"CYP19A1"	0.158878	0.159037	0.158539	0.158569
"NYNRIN"	0.514043	0.838169	0.00222946	0.00221813
"STK31"	0.317952	0.302613	3.23348e-08	0.527563
"STK33"	0.158878	0.159037	0.158539	0.158569
"STK35"	NaN	NaN	NaN	NaN
"STK36"	0.85626	0.577338	0.0244392	0.0244162
"STK38"	0.511516	0.606396	0.158539	0.158569
"STK39"	0.329877	0.326892	0.320217	0.320289
"C11orf65"	NaN	NaN	NaN	NaN
"LCK"	0.321019	0.321394	0.320217	0.320289
"TFDP1"	0.242071	0.289138	0.0832419	0.0832407
"MKNK2"	0.321019	0.321394	0.320217	0.320289
"MKNK1"	0.0446226	0.044528	0.044821	0.0448035
"CCR1"	0.321019	0.321394	0.320217	0.320289
"TNIK"	0.90742	0.728285	0.0040585	0.00404332
"CCR4"	NaN	NaN	NaN	NaN
"CCR5"	0.719865	0.909794	0.0832419	0.0832407
"CCR6"	0.936168	0.810166	0.044821	0.0448035
"OLFM4"	0.936168	0.458827	0.044821	0.456659
"TP53RK"	0.321019	0.321394	0.320217	0.320289
"RAF1"	0.158878	0.159037	0.158539	0.158569
"STAT6"	0.321019	0.321394	0.320217	0.320289
"STAT3"	0.752878	0.921002	0.00737665	0.00735739
"STAT1"	0.509127	0.265362	0.00737665	0.00735739
"CHRNB4"	0.329877	0.326892	0.320217	0.320289
"SNX19"	0.936168	0.810166	0.044821	0.0448035
"IFNB1"	NaN	NaN	NaN	NaN
"MARK4"	0.321019	0.321394	0.320217	0.320289
"MARK1"	0.0446226	0.044528	0.044821	0.0448035
"ICAM1"	0.511516	0.606396	0.158539	0.158569
"MARK3"	0.85626	0.577338	0.0244392	0.0244162
"BCL7A"	0.511516	0.606396	0.158539	0.158569
"CTDSPL"	0.321019	0.321394	0.320217	0.320289
"LRP2"	0.987135	0.964452	0.000195616	0.708366
"PORCN"	0.321019	0.321394	0.320217	0.320289
"LRP1"	0.883557	0.663141	0.000362026	0.000358239
"SGK3"	0.158878	0.159037	0.158539	0.158569
"SGK2"	NaN	NaN	NaN	NaN
"SGK1"	0.511516	0.606396	0.158539	0.158569
"ADAM12"	0.119185	0.18963	0.00737665	0.00735739
"MOS"	0.321019	0.321394	0.320217	0.320289
"RHEB"	0.158878	0.159037	0.158539	0.158569
"MAP4K1"	0.158878	0.159037	0.158539	0.158569
"MAP4K3"	0.669222	0.3973	0.0134096	0.0133871
"MAP4K2"	0.329877	0.326892	0.320217	0.320289
"MAP4K5"	0.158878	0.159037	0.158539	0.158569
"MAP4K4"	0.0131556	0.0130356	0.0134096	0.0133871
"WT1"	0.511516	0.606396	0.158539	0.158569
"LIMK2"	0.719865	0.0830076	0.515418	0.433739
"LIMK1"	NaN	NaN	NaN	NaN
"CYCS"	0.321019	0.321394	0.320217	0.320289
"MAP2K3"	0.719865	0.909794	0.0832419	0.0832407
"MAP2K2"	NaN	NaN	NaN	NaN
"MAP2K1"	0.382557	0.888337	4.22808e-06	4.09073e-06
"MAP2K7"	NaN	NaN	NaN	NaN
"MAP2K6"	0.754984	0.300687	0.585249	0.645831
"MAP2K5"	0.0832275	0.0832195	0.0832419	0.0832407
"MAP2K4"	0.0446226	0.810166	0.044821	0.456659
"NCKIPSD"	0.321019	0.321394	0.320217	0.320289
"PTPN22"	0.85626	0.577338	0.0244392	0.0244162
"MINK1"	NaN	NaN	NaN	NaN
"NIPBL"	0.987135	0.517745	0.000195616	0.295148
"PCP4L1"	0.321019	0.321394	0.320217	0.320289
"MALT1"	0.936168	0.810166	0.044821	0.0448035
"HSPB1"	0.321019	0.321394	0.320217	0.320289
"PKN1"	0.85626	0.577338	0.0244392	0.0244162
"PKN3"	0.0859475	0.122454	0.0134096	0.0133871
"PKN2"	0.321019	0.321394	0.320217	0.320289
"HSPB8"	0.719865	0.909794	0.0832419	0.0832407
"EPHA10"	0.936168	0.810166	0.044821	0.0448035
"ABCC4"	0.936168	0.458827	0.044821	0.456659
"ABCC3"	0.90742	0.66432	0.0040585	0.558749
"BCL2L1"	0.158878	0.159037	0.158539	0.158569
"BCL2L2"	0.158878	0.159037	0.158539	0.158569
"CASP10"	0.158878	0.159037	0.158539	0.158569
"ZNF668"	0.936168	0.810166	0.044821	0.0448035
"CSNK1D"	0.343446	0.458827	0.044821	0.0448035
"CSNK1E"	0.719865	0.909794	0.0832419	0.0832407
"GOLGA5"	0.343446	0.145938	0.044821	0.456659
"EDN1"	0.742095	0.505546	0.729555	1.29026e-07
"FNTA"	0.321019	0.321394	0.320217	0.320289
"ADAMTS20"	0.93911	0.838169	0.00222946	0.58682
"CSNK2A2"	NaN	NaN	NaN	NaN
"CSNK2A1"	NaN	NaN	NaN	NaN
"CSPG4"	NaN	NaN	NaN	NaN
"KCTD14"	NaN	NaN	NaN	NaN
"KDM5A"	0.752878	0.500764	0.00737665	0.53168
"KIAA1409"	0.514043	0.387352	0.00222946	0.58682
"DNMT3B"	0.465134	0.65807	0.0244392	0.0244162
"PSENEN"	NaN	NaN	NaN	NaN
"MAPKAPK5"	0.936168	0.458827	0.044821	0.456659
"MAPKAPK3"	0.868938	0.347363	0.851331	0.222361
"MAPKAPK2"	0.0832275	0.909794	0.515418	0.0832407
"PREX2"	0.792142	0.986674	0.00122128	0.61586
"GOLPH3"	NaN	NaN	NaN	NaN
"THBS3"	0.936168	0.810166	0.044821	0.0448035
"TNFAIP3"	0.0832275	0.909794	0.0832419	0.433739
"PIK3R4"	0.0241786	0.0240549	0.0244392	0.0244162
"PIK3R2"	0.242071	0.289138	0.0832419	0.0832407
"PIK3R1"	0.93911	0.838169	0.566508	0.00221813
"IFNG"	0.321019	0.321394	0.320217	0.320289
"ATG9B"	NaN	NaN	NaN	NaN
"EIF2AK2"	NaN	NaN	NaN	NaN
"LNX2"	0.321019	0.321394	0.320217	0.320289
"SLC14A1"	0.719865	0.909794	0.0832419	0.0832407
"STAG3"	0.0446226	0.044528	0.044821	0.0448035
"C15orf2"	0.669222	0.870207	0.0134096	0.505633
"ETV1"	0.139306	0.0947689	0.924663	0.484479
"ETV5"	0.511516	0.606396	0.158539	0.158569
"ETV4"	0.321019	0.321394	0.320217	0.320289
"TAF1"	0.0131556	0.3973	0.0134096	0.505633
"ETV6"	0.511516	0.606396	0.158539	0.158569
"BAT3"	0.321019	0.321394	0.320217	0.320289
"NFATC1"	0.752878	0.921002	0.00737665	0.00735739
"RAD51L1"	0.936168	0.810166	0.044821	0.0448035
"CCNG1"	0.511516	0.606396	0.158539	0.158569
"CLTCL1"	0.0131556	0.0130356	0.0134096	0.0133871
"ABL1"	0.343446	0.458827	0.044821	0.0448035
"ABL2"	0.21455	0.387352	0.00222946	0.00221813
"IKZF1"	0.321019	0.321394	0.320217	0.320289
"NCAM1"	0.158878	0.159037	0.158539	0.158569
"IKZF3"	0.120936	0.145938	0.044821	0.0448035
"SORL1"	0.453336	0.513301	0.636079	2.90959e-05
"FASN"	0.752878	0.500764	0.548641	0.00735739
"PML"	0.314898	0.500764	0.00737665	0.00735739
"DLC1"	0.90742	0.728285	0.0040585	0.00404332
"TCF21"	0.426365	0.525381	0.60489	0.000193123
"PDCD1"	0.329877	0.326892	0.320217	0.320289
"HDLBP"	0.669222	0.3973	0.0134096	0.0133871
"HMGA2"	NaN	NaN	NaN	NaN
"HMGA1"	NaN	NaN	NaN	NaN
"FEV"	NaN	NaN	NaN	NaN
"CHRNA5"	0.883557	0.663141	0.000362026	0.000358239
"FER"	0.158878	0.159037	0.158539	0.158569
"FES"	0.321019	0.321394	0.320217	0.320289
"CHRNA3"	NaN	NaN	NaN	NaN
"TNNI3K"	0.669222	0.3973	0.0134096	0.0133871
"MAPK8IP2"	NaN	NaN	NaN	NaN
"DICER1"	0.936168	0.810166	0.044821	0.0448035
"IFNA2"	NaN	NaN	NaN	NaN
"ID1"	0.719865	0.909794	0.0832419	0.0832407
"ERN1"	0.603396	0.356038	0.540027	0.0133871
"HSP90AA1"	0.85626	0.65807	0.0244392	0.480624
"CIC"	0.408036	0.66432	0.0040585	0.00404332
"MYCL1"	NaN	NaN	NaN	NaN
"CPAMD8"	0.90742	0.728285	0.0040585	0.00404332
"MSN"	0.158878	0.159037	0.158539	0.158569
"CIT"	0.85626	0.65807	0.0244392	0.480624
"SRF"	0.321019	0.321394	0.320217	0.320289
"ELF4"	0.158878	0.159037	0.158539	0.158569
"TAL2"	NaN	NaN	NaN	NaN
"GLI2"	0.0446226	0.044528	0.044821	0.0448035
"GLI3"	0.719865	0.909794	0.0832419	0.0832407
"LRP1B"	0.557027	0.576913	2.71214e-24	0.527563
"GLI1"	0.85626	0.577338	0.0244392	0.0244162
"RPS6KC1"	0.00716032	0.00705864	0.00737665	0.00735739
"LDHA"	0.719865	0.909794	0.0832419	0.0832407
"BRAF"	0.509127	0.265362	0.00737665	0.00735739
"PDGFA"	0.321019	0.321394	0.320217	0.320289
"PDGFB"	0.0446226	0.044528	0.044821	0.0448035
"CUBN"	0.908693	0.799408	8.16577e-06	0.876633
"PLAT"	0.329877	0.326892	0.320217	0.320289
"GPC3"	0.00716032	0.00705864	0.00737665	0.00735739
"DACH1"	0.880499	0.555035	1.54371e-08	0.808489
"HEPH"	0.278373	0.515394	0.00122128	0.00121317
"NFIA"	0.962449	0.895357	0.865749	0.589832
"CD160"	0.158878	0.159037	0.158539	0.158569
